# Supplementary material for: SeqEntropy: Genome-Wide Assessment of Repeats for Short Read Sequencing
Source: PLoS One. 2013 Mar 27;8(3):e59484. doi: 10.1371/journal.pone.0059484 (PMC3609794; doi:10.1371/journal.pone.0059484)
Supplement: Table S1 — List of 2725 Prokaryotic chromosomes. The detail computations of entropy losses at read lengths of 125, 500 and 3000 bp for all 2725 Prokaryotic chromosomes. (XLS) [file pone.0059484.s001.xls]

## Sheet:  k=150
GID	Read Length	max entropy	actual entropy	ΔH
>gi|298501383|ref|NC_014249.1| 'Nostoc azollae' 0708 plasmid pAzo01, complete sequence	125	5.34023	5.34023	0
>gi|298501435|ref|NC_014250.1| 'Nostoc azollae' 0708 plasmid pAzo02, complete sequence	125	4.63851	4.63851	0
>gi|158341621|ref|NC_009934.1| Acaryochloris marina MBIC11017 plasmid pREB9, complete sequence	125	3.60401	3.60401	0
>gi|258513327|ref|NC_013213.1| Acetobacter pasteurianus IFO 3283-01 plasmid pAPA01-040, complete sequence	125	3.78958	3.78958	0
>gi|258513331|ref|NC_013214.1| Acetobacter pasteurianus IFO 3283-01 plasmid pAPA01-050, complete sequence	125	3.76507	3.76507	0
>gi|258513334|ref|NC_013215.1| Acetobacter pasteurianus IFO 3283-01 plasmid pAPA01-060, complete sequence	125	3.52917	3.52917	0
>gi|311109789|ref|NC_014642.1| Achromobacter xylosoxidans A8 plasmid pA82, complete sequence	125	5.69508	5.69508	0
>gi|148243977|ref|NC_009469.1| Acidiphilium cryptum JF-5 plasmid pACRY03, complete sequence	125	5.24958	5.24958	0
>gi|148244055|ref|NC_009470.1| Acidiphilium cryptum JF-5 plasmid pACRY04, complete sequence	125	4.87263	4.87263	0
>gi|148244117|ref|NC_009472.1| Acidiphilium cryptum JF-5 plasmid pACRY06, complete sequence	125	4.2384	4.2384	0
>gi|148244127|ref|NC_009473.1| Acidiphilium cryptum JF-5 plasmid pACRY07, complete sequence	125	4.04179	4.04179	0
>gi|148244133|ref|NC_009474.1| Acidiphilium cryptum JF-5 plasmid pACRY08, complete sequence	125	3.98091	3.98091	0
>gi|325168242|ref|NC_015180.1| Acidiphilium multivorum AIU301 plasmid pACMV5, complete sequence	125	4.45344	4.45344	0
>gi|325168262|ref|NC_015181.1| Acidiphilium multivorum AIU301 plasmid pACMV6, complete sequence	125	4.38025	4.38025	0
>gi|325168277|ref|NC_015182.1| Acidiphilium multivorum AIU301 plasmid pACMV8, complete sequence	125	3.50651	3.50651	0
>gi|325169046|ref|NC_015189.1| Acidiphilium multivorum AIU301 plasmid pACMV7, complete sequence	125	4.00467	4.00467	0
>gi|340783881|ref|NC_015852.1| Acidithiobacillus caldus SM-1 plasmid pLAtc1, complete sequence	125	4.28574	4.28574	0
>gi|340783921|ref|NC_015853.1| Acidithiobacillus caldus SM-1 plasmid pLAtc2, complete sequence	125	4.44672	4.44672	0
>gi|340783892|ref|NC_015854.1| Acidithiobacillus caldus SM-1 plasmid pLAtc3, complete sequence	125	4.77203	4.77203	0
>gi|213155358|ref|NC_011585.1| Acinetobacter baumannii AB0057 plasmid pAB0057, complete sequence	125	4.23578	4.23578	0
>gi|126640097|ref|NC_009083.1| Acinetobacter baumannii ATCC 17978 plasmid pAB1, complete sequence	125	4.42436	4.42436	0
>gi|126640109|ref|NC_009084.1| Acinetobacter baumannii ATCC 17978 plasmid pAB2, complete sequence	125	4.34939	4.34939	0
>gi|169302972|ref|NC_010401.1| Acinetobacter baumannii AYE plasmid p1ABAYE, complete sequence	125	4.04297	4.04297	0
>gi|169302980|ref|NC_010402.1| Acinetobacter baumannii AYE plasmid p2ABAYE, complete sequence	125	4.28044	4.28044	0
>gi|169302992|ref|NC_010403.1| Acinetobacter baumannii AYE plasmid p4ABAYE, complete sequence	125	3.71634	3.71634	0
>gi|169786889|ref|NC_010404.1| Acinetobacter baumannii AYE plasmid p3ABAYE, complete sequence	125	5.27549	5.27549	0
>gi|169302963|ref|NC_010395.1| Acinetobacter baumannii SDF plasmid p1ABSDF, complete sequence	125	4.07788	4.07788	0
>gi|169786864|ref|NC_010398.1| Acinetobacter baumannii SDF plasmid p3ABSDF, complete sequence	125	4.69545	4.69545	0
>gi|190151401|ref|NC_010940.1| Actinobacillus pleuropneumoniae serovar 7 str. AP76 plasmid APP7_C, complete sequence	125	3.83366	3.83366	0
>gi|190151404|ref|NC_010941.1| Actinobacillus pleuropneumoniae serovar 7 str. AP76 plasmid ABB7_B, complete sequence	125	3.91508	3.91508	0
>gi|190151409|ref|NC_010942.1| Actinobacillus pleuropneumoniae serovar 7 str. AP76 plasmid APP7_A, complete sequence	125	4.04618	4.04618	0
>gi|32453760|ref|NC_004923.1| Aeromonas salmonicida salmonicida A449 plasmid pAsa1, complete sequence	125	4.02531	4.02531	0
>gi|32453769|ref|NC_004924.1| Aeromonas salmonicida salmonicida A449 plasmid pAsa3, complete sequence	125	4.04076	4.04076	0
>gi|32453780|ref|NC_004925.1| Aeromonas salmonicida salmonicida A449 plasmid pAsa2, complete sequence	125	4.01055	4.01055	0
>gi|261876182|ref|NC_013438.1| Aggregatibacter actinomycetemcomitans plasmid S25, complete sequence	125	4.79128	4.79128	0
>gi|273809542|ref|NC_013597.1| Aggregatibacter phage S1249, complete genome	125	4.94296	4.94296	0
>gi|312193364|ref|NC_014629.1| Aggregatibacter actinomycetemcomitans D11S-1 plasmid S57, complete sequence	125	4.67691	4.67691	0
>gi|222112705|ref|NC_011994.1| Agrobacterium radiobacter K84 plasmid pAgK84, complete sequence	125	4.9474	4.9474	0
>gi|159186452|ref|NC_003064.2| Agrobacterium tumefaciens str. C58 plasmid At, complete sequence	125	6.03562	6.03562	0
>gi|159161952|ref|NC_003065.3| Agrobacterium tumefaciens str. C58 plasmid Ti, complete sequence	125	5.63166	5.63166	0
>gi|319765069|ref|NC_014911.1| Alicycliphilus denitrificans BC plasmid pALIDE02, complete sequence	125	5.19788	5.19788	0
>gi|257793042|ref|NC_013207.1| Alicyclobacillus acidocaldarius subsp. acidocaldarius DSM 446 plasmid pAACI02, complete sequence	125	5.24142	5.24142	0
>gi|257793135|ref|NC_013208.1| Alicyclobacillus acidocaldarius subsp. acidocaldarius DSM 446 plasmid pAACI03, complete sequence	125	4.19218	4.19218	0
>gi|215778350|ref|NC_011311.1| Aliivibrio salmonicida LFI1238 plasmid pVSAL840, complete sequence	125	5.22228	5.22228	0
>gi|209809832|ref|NC_011315.1| Aliivibrio salmonicida LFI1238 plasmid pVSAL54, complete sequence	125	4.02003	4.02003	0
>gi|215538592|ref|NC_011316.1| Aliivibrio salmonicida LFI1238 plasmid pVSAL43, complete sequence	125	3.92459	3.92459	0
>gi|288986931|ref|NC_013862.1| Allochromatium vinosum DSM 180 plasmid pALVIN02, complete sequence	125	4.90097	4.90097	0
>gi|260893985|ref|NC_013386.1| Ammonifex degensii KC4 plasmid pADEG01, complete sequence	125	4.7436	4.7436	0
>gi|333917529|ref|NC_015560.1| Amycolicicoccus subflavus DQS3-9A1 plasmid pAS9A-1, complete sequence	125	4.55079	4.55079	0
>gi|333917557|ref|NC_015561.1| Amycolicicoccus subflavus DQS3-9A1 plasmid pAS9A-2, complete sequence	125	5.32903	5.32903	0
>gi|75812629|ref|NC_007411.1| Anabaena variabilis ATCC 29413 plasmid B, complete sequence	125	4.85294	4.85294	0
>gi|292905252|ref|NC_014000.1| Anabaena variabilis ATCC 29413 incision element, complete genome	125	4.86955	4.86955	0
>gi|256821123|ref|NC_013164.1| Anaerococcus prevotii DSM 20548 plasmid pAPRE01, complete sequence	125	5.36339	5.36339	0
>gi|284162948|ref|NC_013742.1| Archaeoglobus profundus DSM 5631 plasmid pArcpr01, complete sequence	125	3.72868	3.72868	0
>gi|308151709|ref|NC_014548.1| Arthrobacter arilaitensis Re117 plasmid pRE117-2, complete sequence	125	4.22552	4.22552	0
>gi|116662073|ref|NC_008537.1| Arthrobacter sp. FB24 plasmid 1, complete sequence	125	5.50356	5.50356	0
>gi|116662341|ref|NC_008539.1| Arthrobacter sp. FB24 plasmid 3, complete sequence	125	5.28494	5.28494	0
>gi|85057952|ref|NC_007717.1| Aster yellows witches'-broom phytoplasma AYWB plasmid pAYWB-I, complete sequence	125	3.88626	3.88626	0
>gi|85057958|ref|NC_007718.1| Aster yellows witches'-broom phytoplasma AYWB plasmid pAYWB-II, complete sequence	125	3.89042	3.89042	0
>gi|85057963|ref|NC_007719.1| Aster yellows witches'-broom phytoplasma AYWB plasmid pAYWB-III, complete sequence	125	3.99826	3.99826	0
>gi|85057971|ref|NC_007720.1| Aster yellows witches'-broom phytoplasma AYWB plasmid pAYWB-IV, complete sequence	125	3.92345	3.92345	0
>gi|315500504|ref|NC_014818.1| Asticcacaulis excentricus CB 48 plasmid pASTEX01, complete sequence	125	5.68866	5.68866	0
>gi|315500677|ref|NC_014819.1| Asticcacaulis excentricus CB 48 plasmid pASTEX02, complete sequence	125	5.50575	5.50575	0
>gi|50163691|ref|NC_007323.3| Bacillus anthracis str. 'Ames Ancestor' plasmid pXO2, complete sequence	125	5.27741	5.27741	0
>gi|229599623|ref|NC_012655.1| Bacillus anthracis str. A0248 plasmid pXO2, complete sequence	125	5.27741	5.27741	0
>gi|227811309|ref|NC_012577.1| Bacillus anthracis str. CDC 684 plasmid pX02, complete sequence	125	5.27761	5.27761	0
>gi|217316512|ref|NC_011654.1| Bacillus cereus AH187 plasmid pAH187_12, complete sequence	125	4.39294	4.39294	0
>gi|217322921|ref|NC_011656.1| Bacillus cereus AH187 plasmid pAH187_45, complete sequence	125	4.95472	4.95472	0
>gi|217322982|ref|NC_011657.1| Bacillus cereus AH187 plasmid pAH187_3, complete sequence	125	3.77335	3.77335	0
>gi|218848179|ref|NC_011776.1| Bacillus cereus AH820 plasmid pAH820_3, complete sequence	125	3.77335	3.77335	0
>gi|56973315|ref|NC_004721.2| Bacillus cereus ATCC 14579 plasmid pBClin15, complete sequence	125	4.48144	4.48144	0
>gi|301067930|ref|NC_014332.1| Bacillus cereus biovar anthracis str. CI plasmid pCI-XO2, complete sequence	125	5.27575	5.27575	0
>gi|67078320|ref|NC_007104.1| Bacillus cereus E33L plasmid pE33L5, complete sequence	125	3.99861	3.99861	0
>gi|67078326|ref|NC_007105.1| Bacillus cereus E33L plasmid pE33L54, complete sequence	125	5.02838	5.02838	0
>gi|67078381|ref|NC_007106.1| Bacillus cereus E33L plasmid pE33L8, complete sequence	125	4.20774	4.20774	0
>gi|67078390|ref|NC_007107.1| Bacillus cereus E33L plasmid pE33L9, complete sequence	125	4.25652	4.25652	0
>gi|218847808|ref|NC_011774.1| Bacillus cereus G9842 plasmid pG9842_140, complete sequence	125	5.44678	5.44678	0
>gi|218847927|ref|NC_011775.1| Bacillus cereus G9842 plasmid pG9842_209, complete sequence	125	5.62193	5.62193	0
>gi|221316922|ref|NC_011971.1| Bacillus cereus Q1 plasmid pBc53, complete sequence	125	5.02236	5.02236	0
>gi|152973842|ref|NC_009673.1| Bacillus cereus subsp. cytotoxis NVH 391-98 plasmid pBC9801, complete sequence	125	4.14681	4.14681	0
>gi|294663009|ref|NC_004604.2| Bacillus megaterium QM B1551 plasmid pBM400, complete sequence	125	5.03134	5.03134	0
>gi|294672670|ref|NC_010008.2| Bacillus megaterium QM B1551 plasmid pBM100, complete sequence	125	4.02563	4.02563	0
>gi|294672655|ref|NC_010009.2| Bacillus megaterium QM B1551 plasmid pBM200, complete sequence	125	4.25402	4.25402	0
>gi|118445179|ref|NC_008598.1| Bacillus thuringiensis str. Al Hakam plasmid pALH1, complete sequence	125	5.04778	5.04778	0
>gi|296506382|ref|NC_014172.1| Bacillus thuringiensis BMB171 plasmid pBMB171, complete sequence	125	5.79635	5.79635	0
>gi|163937865|ref|NC_010182.1| Bacillus weihenstephanensis KBAB4 plasmid pBWB403, complete sequence	125	5.11296	5.11296	0
>gi|163937941|ref|NC_010183.1| Bacillus weihenstephanensis KBAB4 plasmid pBWB404, complete sequence	125	5.02289	5.02289	0
>gi|324959701|ref|NC_015166.1| Bacteroides salanitronis DSM 18170 plasmid pBACSA03, complete sequence	125	4.09012	4.09012	0
>gi|324976987|ref|NC_015168.1| Bacteroides salanitronis DSM 18170 plasmid pBACSA02, complete sequence	125	4.58333	4.58333	0
>gi|29611500|ref|NC_004703.1| Bacteroides thetaiotaomicron VPI-5482 plasmid p5482, complete sequence	125	4.81841	4.81841	0
>gi|23307864|ref|NC_004253.1| Bifidobacterium longum DJO10A plasmid pDOJH10S, complete sequence	125	3.84966	3.84966	0
>gi|322690183|ref|NC_015053.1| Bifidobacterium longum subsp. infantis 157F plasmid p157F-NC1, complete sequence	125	3.97964	3.97964	0
>gi|322690189|ref|NC_015066.1| Bifidobacterium longum subsp. infantis 157F plasmid p157F-NC2, complete sequence	125	3.8451	3.8451	0
>gi|32456045|ref|NC_004943.1| Bifidobacterium longum NCC2705 plasmid pBLO1, complete sequence	125	3.84535	3.84535	0
>gi|262340793|ref|NC_013454.1| Blattabacterium sp. (Blattella germanica) str. Bge, complete genome	125	6.10498	6.10498	0
>gi|261599111|ref|NC_013419.1| Blattabacterium sp. (Periplaneta americana) str. BPLAN plasmid pBPLAN, complete sequence	125	3.82269	3.82269	0
>gi|111074118|ref|NC_008274.1| Borrelia afzelii PKo plasmid cp27, complete sequence	125	4.72278	4.72278	0
>gi|117621570|ref|NC_008564.1| Borrelia afzelii PKo plasmid lp60, complete sequence	125	5.07798	5.07798	0
>gi|294679205|ref|NT_167350.1| Borrelia afzelii PKo clone fragment a	125	4.22814	4.22814	0
>gi|294679220|ref|NT_167351.1| Borrelia afzelii PKo clone fragment b	125	4.48513	4.48513	0
>gi|294679245|ref|NT_167352.1| Borrelia afzelii PKo clone fragment c	125	4.12859	4.12859	0
>gi|343126758|ref|NC_015904.1| Borrelia bissettii DN127 plasmid cp32-4, complete sequence	125	4.78397	4.78397	0
>gi|343126801|ref|NC_015905.1| Borrelia bissettii DN127 plasmid cp32-6, complete sequence	125	4.77769	4.77769	0
>gi|343126945|ref|NC_015907.1| Borrelia bissettii DN127 plasmid cp26, complete sequence	125	4.72179	4.72179	0
>gi|343126973|ref|NC_015908.1| Borrelia bissettii DN127 plasmid cp32-3, complete sequence	125	4.78423	4.78423	0
>gi|343127016|ref|NC_015909.1| Borrelia bissettii DN127 plasmid cp32-5, complete sequence	125	4.77542	4.77542	0
>gi|343127060|ref|NC_015910.1| Borrelia bissettii DN127 plasmid cp32-7, complete sequence	125	4.78736	4.78736	0
>gi|343127105|ref|NC_015911.1| Borrelia bissettii DN127 plasmid cp9, complete sequence	125	4.30471	4.30471	0
>gi|343128141|ref|NC_015916.1| Borrelia bissettii DN127 plasmid lp28-3, complete sequence	125	4.69585	4.69585	0
>gi|343127152|ref|NC_015917.1| Borrelia bissettii DN127 plasmid lp28-4, complete sequence	125	4.73552	4.73552	0
>gi|343127253|ref|NC_015919.1| Borrelia bissettii DN127 plasmid lp54, complete sequence	125	5.04214	5.04214	0
>gi|343127220|ref|NC_015920.1| Borrelia bissettii DN127 plasmid lp56, complete sequence	125	4.76825	4.76825	0
>gi|343128166|ref|NC_015922.1| Borrelia bissettii DN127 plasmid lp25, complete sequence	125	4.66096	4.66096	0
>gi|11497103|ref|NC_000949.1| Borrelia burgdorferi B31 plasmid cp32-3, complete sequence	125	4.77958	4.77958	0
>gi|11497193|ref|NC_000951.1| Borrelia burgdorferi B31 plasmid cp32-6, complete sequence	125	4.77399	4.77399	0
>gi|11497236|ref|NC_000952.1| Borrelia burgdorferi B31 plasmid cp32-7, complete sequence	125	4.78783	4.78783	0
>gi|11497281|ref|NC_000953.1| Borrelia burgdorferi B31 plasmid cp32-8, complete sequence	125	4.78903	4.78903	0
>gi|11497325|ref|NC_000954.1| Borrelia burgdorferi B31 plasmid cp32-9, complete sequence	125	4.78571	4.78571	0
>gi|11497372|ref|NC_000956.1| Borrelia burgdorferi B31 plasmid lp56, complete sequence	125	5.02405	5.02405	0
>gi|11497445|ref|NC_000957.1| Borrelia burgdorferi B31 plasmid lp5, complete sequence	125	4.00894	4.00894	0
>gi|11496607|ref|NC_001850.1| Borrelia burgdorferi B31 plasmid lp25, complete sequence	125	4.6822	4.6822	0
>gi|11496664|ref|NC_001852.1| Borrelia burgdorferi B31 plasmid lp28-2, complete sequence	125	4.77294	4.77294	0
>gi|11496892|ref|NC_001857.1| Borrelia burgdorferi B31 plasmid lp54, complete sequence	125	5.02887	5.02887	0
>gi|11497007|ref|NC_001903.1| Borrelia burgdorferi plasmid cp26, complete sequence	125	4.72221	4.72221	0
>gi|11497048|ref|NC_001904.1| Borrelia burgdorferi B31 plasmid cp9, complete sequence	125	4.26774	4.26774	0
>gi|218203897|ref|NC_011722.1| Borrelia burgdorferi ZS7 plasmid ZS7_cp32-9, complete sequence	125	4.78309	4.78309	0
>gi|218203978|ref|NC_011724.1| Borrelia burgdorferi ZS7 plasmid ZS7_cp26, complete sequence	125	4.72247	4.72247	0
>gi|218442268|ref|NC_011731.1| Borrelia burgdorferi ZS7 plasmid ZS7_cp32-1, complete sequence	125	4.78112	4.78112	0
>gi|218442354|ref|NC_011735.1| Borrelia burgdorferi ZS7 plasmid ZS7_cp32-12, complete sequence	125	4.77352	4.77352	0
>gi|218442394|ref|NC_011736.1| Borrelia burgdorferi ZS7 plasmid ZS7_cp32-4, complete sequence	125	4.79014	4.79014	0
>gi|218868768|ref|NC_011779.1| Borrelia burgdorferi ZS7 plasmid ZS7_lp28-2, complete sequence	125	4.77282	4.77282	0
>gi|219405371|ref|NC_011783.1| Borrelia burgdorferi ZS7 plasmid ZS7_lp25, complete sequence	125	4.68488	4.68488	0
>gi|219499124|ref|NC_011784.1| Borrelia burgdorferi ZS7 plasmid ZS7_lp54, complete sequence	125	5.02931	5.02931	0
>gi|203283903|ref|NC_011224.1| Borrelia duttonii Ly plasmid pl11, complete sequence	125	4.34643	4.34643	0
>gi|203283912|ref|NC_011226.1| Borrelia duttonii Ly plasmid pl15, complete sequence	125	4.47494	4.47494	0
>gi|203288469|ref|NC_011245.1| Borrelia duttonii Ly plasmid pl28, complete sequence	125	4.75157	4.75157	0
>gi|203288661|ref|NC_011249.1| Borrelia duttonii Ly plasmid pl36, complete sequence	125	4.85378	4.85378	0
>gi|203288832|ref|NC_011261.1| Borrelia duttonii Ly plasmid pl26, complete sequence	125	4.72905	4.72905	0
>gi|203288888|ref|NC_011264.1| Borrelia duttonii Ly plasmid pl32, complete sequence	125	4.79988	4.79988	0
>gi|203288911|ref|NC_011265.1| Borrelia duttonii Ly plasmid pl27, complete sequence	125	4.73802	4.73802	0
>gi|51038597|ref|NC_006128.1| Borrelia garinii PBi plasmid cp26, complete sequence	125	4.73214	4.73214	0
>gi|203288364|ref|NC_011252.1| Borrelia recurrentis A1 plasmid pl23, complete sequence	125	4.65937	4.65937	0
>gi|203288416|ref|NC_011258.1| Borrelia recurrentis A1 plasmid pl37, complete sequence	125	4.86623	4.86623	0
>gi|203288465|ref|NC_011263.1| Borrelia recurrentis A1 plasmid pl6, complete sequence	125	4.06967	4.06967	0
>gi|225350699|ref|NC_012226.1| Brachyspira hyodysenteriae WA1 plasmid pBHWA1, complete sequence	125	4.85511	4.85511	0
>gi|219681389|ref|NC_011833.1| Buchnera aphidicola str. 5A (Acyrthosiphon pisum), complete genome	125	6.10856	6.10856	0
>gi|336233113|ref|NC_015662.1| Buchnera aphidicola (Cinara tujafilina) chromosome, complete genome	125	5.9492	5.9492	0
>gi|10957103|ref|NC_002253.1| Buchnera aphidicola str. APS (Acyrthosiphon pisum) plasmid pLeu, complete sequence	125	4.18537	4.18537	0
>gi|15616630|ref|NC_002528.1| Buchnera aphidicola str. APS (Acyrthosiphon pisum), complete genome	125	6.10759	6.10759	0
>gi|27904513|ref|NC_004545.1| Buchnera aphidicola str. Bp (Baizongia pistaciae) chromosome, complete genome	125	6.09051	6.09051	0
>gi|28191365|ref|NC_004555.1| Buchnera aphidicola str. Bp (Baizongia pistaciae) plasmid pBBp1, complete sequence	125	3.65801	3.65801	0
>gi|116514950|ref|NC_008513.1| Buchnera aphidicola str. Cc (Cinara cedri), complete genome	125	5.92039	5.92039	0
>gi|219882535|ref|NC_011878.1| Buchnera aphidicola (Cinara cedri) plasmid pLeu-BCc, complete sequence	125	4.07409	4.07409	0
>gi|21672294|ref|NC_004061.1| Buchnera aphidicola str. Sg (Schizaphis graminum), complete genome	125	6.10811	6.10811	0
>gi|219681945|ref|NC_011834.1| Buchnera aphidicola str. Tuc7 (Acyrthosiphon pisum), complete genome	125	6.10841	6.10841	0
>gi|115345482|ref|NC_008385.1| Burkholderia cepacia AMMD plasmid 1, complete sequence	125	4.93909	4.93909	0
>gi|206479926|ref|NC_011003.1| Burkholderia cenocepacia J2315 plasmid pBCJ2315, complete sequence	125	5.26734	5.26734	0
>gi|134287418|ref|NC_009226.1| Burkholderia vietnamiensis G4 plasmid pBVIE05, complete sequence	125	5.24537	5.24537	0
>gi|302668499|ref|NC_014390.1| Butyrivibrio proteoclasticus B316 plasmid pCY186, complete sequence	125	5.57101	5.57101	0
>gi|222530712|ref|NC_012036.1| Caldicellulosiruptor bescii DSM 6725 plasmid pATHE01, complete sequence	125	4.21309	4.21309	0
>gi|222530721|ref|NC_012037.1| Caldicellulosiruptor bescii DSM 6725 plasmid pATHE02, complete sequence	125	3.84868	3.84868	0
>gi|312281360|ref|NC_014719.1| Caldicellulosiruptor kristjanssonii 177R1B plasmid pCALKR01, complete sequence	125	4.50095	4.50095	0
>gi|157149578|ref|NC_009795.1| Campylobacter concisus 13826 plasmid pCCON31, complete sequence	125	4.78993	4.78993	0
>gi|154147860|ref|NC_009713.1| Campylobacter hominis ATCC BAA-381 plasmid pCH4, complete sequence	125	3.85175	3.85175	0
>gi|315123578|ref|NC_014801.1| Campylobacter jejuni subsp. jejuni ICDCCJ07001 plasmid pTet, complete sequence	125	4.94409	4.94409	0
>gi|257074450|ref|NC_013190.1| Candidatus Accumulibacter phosphatis clade IIA str. UW-1 plasmid pAph02, complete sequence	125	4.92635	4.92635	0
>gi|257074491|ref|NC_013191.1| Candidatus Accumulibacter phosphatis clade IIA str. UW-1 plasmid pAph03, complete sequence	125	4.87588	4.87588	0
>gi|212550259|ref|NC_011561.1| Candidatus Azobacteroides pseudotrichonymphae genomovar. CFP2 plasmid pCFPG2, complete sequence	125	4.86908	4.86908	0
>gi|212550288|ref|NC_011562.1| Candidatus Azobacteroides pseudotrichonymphae genomovar. CFP2 plasmid pCFPG3, complete sequence	125	4.80303	4.80303	0
>gi|212550314|ref|NC_011563.1| Candidatus Azobacteroides pseudotrichonymphae genomovar. CFP2 plasmid pCFPG4, complete sequence	125	3.9058	3.9058	0
>gi|116334902|ref|NC_008512.1| Candidatus Carsonella ruddii PV, complete genome	125	5.50389	5.50389	0
>gi|238899346|ref|NC_012752.1| Candidatus Hamiltonella defensa 5AT (Acyrthosiphon pisum) plasmid pHD5AT, complete sequence	125	5.06379	5.06379	0
>gi|253795547|ref|NC_012960.1| Candidatus Hodgkinia cicadicola Dsem chromosome, complete genome	125	5.4584	5.4584	0
>gi|118602060|ref|NC_008610.1| Candidatus Ruthia magnifica str. Cm (Calyptogena magnifica), complete genome	125	6.36573	6.36573	0
>gi|307069503|ref|NC_014497.1| Candidatus Zinderia insecticola CARI chromosome, complete genome	125	5.62001	5.62001	0
>gi|328958803|ref|NC_015390.1| Carnobacterium sp. 17-4 plasmid pCAR50, complete sequence	125	4.99984	4.99984	0
>gi|167621728|ref|NC_010335.1| Caulobacter sp. K31 plasmid pCAUL01, complete sequence	125	5.66936	5.66936	0
>gi|110347235|ref|NC_008243.1| Mesorhizobium sp. BNC1 plasmid 2, complete sequence	125	5.41871	5.41871	0
>gi|110347349|ref|NC_008244.1| Mesorhizobium sp. BNC1 plasmid 3, complete sequence	125	4.97715	4.97715	0
>gi|10957566|ref|NC_002182.1| Chlamydia muridarum Nigg plasmid pMoPn, complete sequence	125	4.16891	4.16891	0
>gi|76789623|ref|NC_007430.1| Chlamydia trachomatis A/HAR-13 plasmid pCTA, complete sequence	125	4.16944	4.16944	0
>gi|89898813|ref|NC_007900.1| Chlamydophila felis Fe/C-56 plasmid pCfe1, complete sequence	125	4.1719	4.1719	0
>gi|332286950|ref|NC_015217.1| Chlamydophila psittaci 6BC plasmid p6BC, complete sequence	125	4.17196	4.17196	0
>gi|157149300|ref|NC_009793.1| Citrobacter koseri ATCC BAA-895 plasmid pCKO3, complete sequence	125	4.2634	4.2634	0
>gi|157149316|ref|NC_009794.1| Citrobacter koseri ATCC BAA-895 plasmid pCKO2, complete sequence	125	4.03957	4.03957	0
>gi|283454955|ref|NC_013719.1| Citrobacter rodentium ICC168 plasmid pCROD3, complete sequence	125	3.87921	3.87921	0
>gi|148245183|ref|NC_009478.1| Clavibacter michiganensis subsp. michiganensis NCPPB 382 plasmid pCM1, complete sequence	125	4.73613	4.73613	0
>gi|337738947|ref|NC_015688.1| Clostridium acetobutylicum DSM 1731 plasmid pSMBb, complete sequence	125	4.34238	4.34238	0
>gi|148381586|ref|NC_009496.1| Clostridium botulinum A str. ATCC 3502 plasmid pBOT3502, complete sequence	125	4.51108	4.51108	0
>gi|229599876|ref|NC_012657.1| Clostridium botulinum Ba4 str. 657 plasmid pCLJ2, complete sequence	125	4.29354	4.29354	0
>gi|331268174|ref|NC_015419.1| Clostridium botulinum BKT015925 plasmid p5BKT015925, complete sequence	125	4.39019	4.39019	0
>gi|331270707|ref|NC_015427.1| Clostridium botulinum BKT015925 plasmid p4BKT015925, complete sequence	125	4.89789	4.89789	0
>gi|153941546|ref|NC_009700.1| Clostridium botulinum F str. Langeland plasmid pCLI, complete sequence	125	4.54175	4.54175	0
>gi|110666922|ref|NC_008226.1| Clostridium difficile 630 plasmid pCD630, complete sequence	125	4.19072	4.19072	0
>gi|148245107|ref|NC_009466.1| Clostridium kluyveri DSM 555 plasmid pCKL555A, complete sequence	125	5.07231	5.07231	0
>gi|219684028|ref|NC_011836.1| Clostridium kluyveri NBRC 12016 plasmid pCKL1, complete sequence	125	5.07231	5.07231	0
>gi|15081479|ref|NC_003042.1| Clostridium perfringens str. 13 plasmid pCP13, complete sequence	125	5.03492	5.03492	0
>gi|23577986|ref|NC_004320.1| Corynebacterium efficiens YS-314 plasmid pCE3, complete sequence	125	4.9872	4.9872	0
>gi|145297095|ref|NC_009343.1| Corynebacterium glutamicum R plasmid pCGR1, complete sequence	125	4.99119	4.99119	0
>gi|161789063|ref|NC_010115.1| Coxiella burnetii RSA 331 plasmid QpH1, complete sequence	125	4.87149	4.87149	0
>gi|29648114|ref|NC_004704.1| Coxiella burnetii RSA 493 plasmid pQpH1, complete sequence	125	4.87238	4.87238	0
>gi|156936507|ref|NC_009779.1| Cronobacter sakazakii ATCC BAA-894 plasmid pESA2, complete sequence	125	4.79357	4.79357	0
>gi|156936546|ref|NC_009780.1| Cronobacter sakazakii ATCC BAA-894 plasmid pESA3, complete sequence	125	5.41854	5.41854	0
>gi|260424375|ref|NC_013283.1| Cronobacter turicensis z3032 plasmid pCTU1, complete sequence	125	5.44158	5.44158	0
>gi|260585138|ref|NC_013284.1| Cronobacter turicensis z3032 plasmid pCTU2, complete sequence	125	4.6498	4.6498	0
>gi|260600006|ref|NC_013285.1| Cronobacter turicensis z3032 plasmid pCTU3, complete sequence	125	5.03115	5.03115	0
>gi|291434858|ref|NC_007972.2| Cupriavidus metallidurans CH34 plasmid pMOL28, complete sequence	125	5.53488	5.53488	0
>gi|172034820|ref|NC_010539.1| Cyanothece sp. ATCC 51142 plasmid A, complete sequence	125	4.89758	4.89758	0
>gi|172034885|ref|NC_010542.1| Cyanothece sp. ATCC 51142 plasmid C, complete sequence	125	4.46422	4.46422	0
>gi|172034905|ref|NC_010543.1| Cyanothece sp. ATCC 51142 plasmid D, complete sequence	125	4.30621	4.30621	0
>gi|218442241|ref|NC_011730.1| Cyanothece sp. PCC 7424 plasmid pP742403, complete sequence	125	4.76515	4.76515	0
>gi|218442305|ref|NC_011732.1| Cyanothece sp. PCC 7424 plasmid pP742404, complete sequence	125	4.65344	4.65344	0
>gi|218442325|ref|NC_011733.1| Cyanothece sp. PCC 7424 plasmid pP742405, complete sequence	125	4.55531	4.55531	0
>gi|218442342|ref|NC_011734.1| Cyanothece sp. PCC 7424 plasmid pP742406, complete sequence	125	4.47986	4.47986	0
>gi|219883409|ref|NC_011882.1| Cyanothece sp. PCC 7425 plasmid pP742503, complete sequence	125	4.84013	4.84013	0
>gi|307149679|ref|NC_014503.1| Cyanothece sp. PCC 7822 plasmid Cy782204, complete sequence	125	4.97705	4.97705	0
>gi|307149645|ref|NC_014504.1| Cyanothece sp. PCC 7822 plasmid Cy782205, complete sequence	125	4.93945	4.93945	0
>gi|307591243|ref|NC_014535.1| Cyanothece sp. PCC 7822 plasmid Cy782206, complete sequence	125	4.43626	4.43626	0
>gi|218249153|ref|NC_011727.1| Cyanothece sp. PCC 8801 plasmid pP880103, complete sequence	125	4.51791	4.51791	0
>gi|257062240|ref|NC_013163.1| Cyanothece sp. PCC 8802 plasmid pP880202, complete sequence	125	4.67662	4.67662	0
>gi|256823861|ref|NC_013167.1| Cyanothece sp. PCC 8802 plasmid pP880203, complete sequence	125	4.65512	4.65512	0
>gi|256823891|ref|NC_013168.1| Cyanothece sp. PCC 8802 plasmid pP880204, complete sequence	125	4.34788	4.34788	0
>gi|226357666|ref|NC_012528.1| Deinococcus deserti VCD115 plasmid 3, complete sequence	125	5.89909	5.89909	0
>gi|325284806|ref|NC_015170.1| Deinococcus proteolyticus MRP plasmid pDEIPR03, complete sequence	125	5.42208	5.42208	0
>gi|258406618|ref|NC_013224.1| Desulfohalobium retbaense DSM 5692 plasmid pDRET01, complete sequence	125	4.95558	4.95558	0
>gi|51247073|ref|NC_006140.1| Desulfotalea psychrophila LSv54 plasmid small, complete sequence	125	4.46359	4.46359	0
>gi|239828745|ref|NC_012795.1| Desulfovibrio magneticus RS-1 plasmid pDMC2, complete sequence	125	4.24269	4.24269	0
>gi|120586808|ref|NC_008741.1| Desulfovibrio vulgaris subsp. vulgaris DP4 plasmid pDVUL01, complete sequence	125	5.59853	5.59853	0
>gi|46562129|ref|NC_005863.1| Desulfovibrio vulgaris str. Hildenborough plasmid pDV, complete sequence	125	5.60676	5.60676	0
>gi|159046331|ref|NC_009956.1| Dinoroseobacter shibae DFL 12 plasmid pDSHI02, complete sequence	125	5.48528	5.48528	0
>gi|159046469|ref|NC_009957.1| Dinoroseobacter shibae DFL 12 plasmid pDSHI03, complete sequence	125	5.40202	5.40202	0
>gi|159046676|ref|NC_009959.1| Dinoroseobacter shibae DFL 12 plasmid pDSHI05, complete sequence	125	5.1594	5.1594	0
>gi|268593652|ref|NC_013509.1| Edwardsiella tarda EIB202 plasmid pEIB202, complete sequence	125	4.94031	4.94031	0
>gi|345301759|ref|NC_015969.1| Enterobacter asburiae LF7a plasmid pENTAS02, complete sequence	125	4.81224	4.81224	0
>gi|29377895|ref|NC_004671.1| Enterococcus faecalis V583 plasmid pTEF2, complete sequence	125	5.06097	5.06097	0
>gi|293386373|ref|NC_013972.1| Erwinia amylovora ATCC 49946 plasmid 1, complete sequence	125	4.75003	4.75003	0
>gi|293386419|ref|NC_013973.1| Erwinia amylovora ATCC 49946 plasmid 2, complete sequence	125	5.1545	5.1545	0
>gi|291615522|ref|NC_013957.1| Erwinia amylovora CFBP1430 plasmid pEA29, complete sequence	125	4.75028	4.75028	0
>gi|300713132|ref|NC_014305.1| Erwinia billingiae Eb661 plasmid pEB170, complete sequence	125	5.53059	5.53059	0
>gi|259910328|ref|NC_013263.1| Erwinia pyrifoliae Ep1/96 plasmid pEP36, complete sequence	125	4.85473	4.85473	0
>gi|259647806|ref|NC_013264.1| Erwinia pyrifoliae Ep1/96 plasmid pEP03, complete sequence	125	3.77026	3.77026	0
>gi|259647811|ref|NC_013265.1| Erwinia pyrifoliae Ep1/96 plasmid pEP05, complete sequence	125	3.98507	3.98507	0
>gi|291575210|ref|NC_013954.1| Erwinia pyrifoliae Ep1/96 plasmid pEP2.6, complete sequence	125	3.69302	3.69302	0
>gi|188535863|ref|NC_010693.1| Erwinia tasmaniensis Et1/99 plasmid pET46, complete sequence	125	4.96412	4.96412	0
>gi|188535903|ref|NC_010695.1| Erwinia tasmaniensis Et1/99 plasmid pET09, complete sequence	125	4.26364	4.26364	0
>gi|188535911|ref|NC_010696.1| Erwinia tasmaniensis Et1/99 plasmid pET35, complete sequence	125	4.84966	4.84966	0
>gi|189017121|ref|NC_010697.1| Erwinia tasmaniensis Et1/99 plasmid pET49, complete sequence	125	4.98791	4.98791	0
>gi|188535954|ref|NC_010699.1| Erwinia tasmaniensis Et1/99 plasmid pET45, complete sequence	125	4.95007	4.95007	0
>gi|157149399|ref|NC_009787.1| Escherichia coli E24377A plasmid pETEC_35, complete sequence	125	4.8356	4.8356	0
>gi|157149429|ref|NC_009788.1| Escherichia coli E24377A plasmid pETEC_73, complete sequence	125	5.14913	5.14913	0
>gi|157149498|ref|NC_009789.1| Escherichia coli E24377A plasmid pETEC_6, complete sequence	125	4.08458	4.08458	0
>gi|157149574|ref|NC_009791.1| Escherichia coli E24377A plasmid pETEC_5, complete sequence	125	3.99202	3.99202	0
>gi|260751919|ref|NC_013368.1| Escherichia coli O111:H- str. 11128 plasmid pO111_5, complete sequence	125	4.11721	4.11721	0
>gi|215274578|ref|NC_011602.1| Escherichia coli O127:H6 str. E2348/69 plasmid pE2348-2, complete sequence	125	4.08084	4.08084	0
>gi|10955262|ref|NC_002127.1| Escherichia coli O157:H7 str. Sakai plasmid pOSAK1, complete sequence	125	3.80373	3.80373	0
>gi|260751828|ref|NC_013363.1| Escherichia coli O26:H11 str. 11368 plasmid pO26_3, complete sequence	125	4.04626	4.04626	0
>gi|307950758|ref|NC_014543.1| Escherichia coli O26:H11 str. 11368 plasmid pO26_4, complete sequence	125	3.89752	3.89752	0
>gi|291285839|ref|NC_013942.1| Escherichia coli O55:H7 str. CB9615 plasmid pO55, complete sequence	125	5.11976	5.11976	0
>gi|209916806|ref|NC_011407.1| Escherichia coli SE11 plasmid pSE11-4, complete sequence	125	4.13386	4.13386	0
>gi|209916817|ref|NC_011408.1| Escherichia coli SE11 plasmid pSE11-5, complete sequence	125	4.02053	4.02053	0
>gi|209916825|ref|NC_011411.1| Escherichia coli SE11 plasmid pSE11-6, complete sequence	125	3.89851	3.89851	0
>gi|170650740|ref|NC_010485.1| Escherichia coli SMS-3-5 plasmid pSMS35_8, complete sequence	125	4.24477	4.24477	0
>gi|170650751|ref|NC_010486.1| Escherichia coli SMS-3-5 plasmid pSMS35_4, complete sequence	125	3.89763	3.89763	0
>gi|170650756|ref|NC_010487.1| Escherichia coli SMS-3-5 plasmid pSMS35_3, complete sequence	125	3.83772	3.83772	0
>gi|238909104|ref|NC_012782.1| Eubacterium eligens ATCC 27750 plasmid unnamed, complete sequence	125	5.08157	5.08157	0
>gi|172059053|ref|NC_010549.1| Exiguobacterium sibiricum 255-15 plasmid pEXIG01, complete sequence	125	3.97873	3.97873	0
>gi|172059059|ref|NC_010550.1| Exiguobacterium sibiricum 255-15 plasmid pEXIG02, complete sequence	125	3.51614	3.51614	0
>gi|167626220|ref|NC_010331.1| Francisella philomiragia subsp. philomiragia ATCC 25017 plasmid pFPHI01, complete sequence	125	3.88218	3.88218	0
>gi|336176136|ref|NC_015657.1| Frankia symbiont of Datisca glomerata plasmid pFSYMDG02, complete sequence	125	4.02727	4.02727	0
>gi|336176124|ref|NC_015664.1| Frankia symbiont of Datisca glomerata plasmid pFSYMDG01, complete sequence	125	4.38849	4.38849	0
>gi|332290580|ref|NC_015461.1| Gallibacterium anatis UMN179 plasmid pUMN179, complete sequence	125	4.12581	4.12581	0
>gi|56410437|ref|NC_006509.1| Geobacillus kaustophilus HTA426 plasmid pHTA426, complete sequence	125	4.98015	4.98015	0
>gi|336237224|ref|NC_015661.1| Geobacillus thermoglucosidasius C56-YS93 plasmid pGEOTH02, complete sequence	125	4.59138	4.59138	0
>gi|239828713|ref|NC_012794.1| Geobacillus sp. WCH70 plasmid pWCH7001, complete sequence	125	4.82963	4.82963	0
>gi|319768578|ref|NC_014916.1| Geobacillus sp. Y412MC52 plasmid pGYMC5201, complete sequence	125	4.95359	4.95359	0
>gi|261420908|ref|NC_013412.1| Geobacillus sp. Y412MC61 plasmid pGYMC6101, complete sequence	125	4.95359	4.95359	0
>gi|312193406|ref|NC_014651.1| Geobacillus sp. Y4.1MC1 plasmid pGY4MC101, complete sequence	125	5.15529	5.15529	0
>gi|189426689|ref|NC_010815.1| Geobacter lovleyi SZ plasmid pGLOV01, complete sequence	125	5.18746	5.18746	0
>gi|78214253|ref|NC_007515.1| Geobacter metallireducens GS-15 plasmid unnamed, complete sequence	125	4.43578	4.43578	0
>gi|209542158|ref|NC_011367.1| Gluconacetobacter diazotrophicus PAl 5 plasmid pGDIA01, complete sequence	125	4.73769	4.73769	0
>gi|161986651|ref|NC_010123.1| Gluconacetobacter diazotrophicus PAl 5 plasmid pGDIPal5II, complete sequence	125	4.51814	4.51814	0
>gi|347626537|ref|NC_016022.1| Gluconacetobacter xylinus NBRC 3288 plasmid pGXY040, complete sequence	125	3.96867	3.96867	0
>gi|347762033|ref|NC_016028.1| Gluconacetobacter xylinus NBRC 3288 plasmid pGXY030, complete sequence	125	4.75508	4.75508	0
>gi|347662274|ref|NC_016029.1| Gluconacetobacter xylinus NBRC 3288 plasmid pGXY050, complete sequence	125	3.95337	3.95337	0
>gi|347662280|ref|NC_016030.1| Gluconacetobacter xylinus NBRC 3288 plasmid pGXY070, complete sequence	125	3.62201	3.62201	0
>gi|58038448|ref|NC_006674.1| Gluconobacter oxydans 621H plasmid pGOX3, complete sequence	125	4.46009	4.46009	0
>gi|58038486|ref|NC_006676.1| Gluconobacter oxydans 621H plasmid pGOX5, complete sequence	125	3.70978	3.70978	0
>gi|262118100|ref|NC_013442.1| Gordonia bronchialis DSM 43247 plasmid pGBRO01, complete sequence	125	5.21105	5.21105	0
>gi|299883390|ref|NC_014300.1| Halalkalicoccus jeotgali B3 plasmid 3, complete sequence	125	4.94892	4.94892	0
>gi|299883432|ref|NC_014301.1| Halalkalicoccus jeotgali B3 plasmid 4, complete sequence	125	4.94778	4.94778	0
>gi|299883474|ref|NC_014302.1| Halalkalicoccus jeotgali B3 plasmid 5, complete sequence	125	4.674	4.674	0
>gi|299883499|ref|NC_014303.1| Halalkalicoccus jeotgali B3 plasmid 6, complete sequence	125	4.13526	4.13526	0
>gi|332668451|ref|NC_015513.1| Haliscomenobacter hydrossis DSM 1100 plasmid pHALHY03, complete sequence	125	5.26513	5.26513	0
>gi|344209942|ref|NC_015944.1| Haloarcula hispanica ATCC 33960 plasmid pHH400, complete sequence	125	5.90923	5.90923	0
>gi|55376107|ref|NC_006389.1| Haloarcula marismortui ATCC 43049 plasmid pNG100, complete sequence	125	4.82189	4.82189	0
>gi|55376187|ref|NC_006391.1| Haloarcula marismortui ATCC 43049 plasmid pNG300, complete sequence	125	4.89649	4.89649	0
>gi|55376228|ref|NC_006392.1| Haloarcula marismortui ATCC 43049 plasmid pNG400, complete sequence	125	4.99944	4.99944	0
>gi|55376412|ref|NC_006394.1| Haloarcula marismortui ATCC 43049 plasmid pNG600, complete sequence	125	5.49186	5.49186	0
>gi|55376579|ref|NC_006395.1| Haloarcula marismortui ATCC 43049 plasmid pNG700, complete sequence	125	5.91427	5.91427	0
>gi|169237313|ref|NC_010367.1| Halobacterium salinarum R1 plasmid PHS4, complete sequence	125	4.91137	4.91137	0
>gi|292494315|ref|NC_013965.1| Haloferax volcanii DS2 plasmid pHV2, complete sequence	125	4.09587	4.09587	0
>gi|313122369|ref|NC_014732.1| Halogeometricum borinquense DSM 11551 plasmid pHBOR04, complete sequence	125	5.59042	5.59042	0
>gi|313117184|ref|NC_014735.1| Halogeometricum borinquense DSM 11551 plasmid pHBOR01, complete sequence	125	5.85982	5.85982	0
>gi|313122549|ref|NC_014736.1| Halogeometricum borinquense DSM 11551 plasmid pHBOR03, complete sequence	125	5.62372	5.62372	0
>gi|313122739|ref|NC_014737.1| Halogeometricum borinquense DSM 11551 plasmid pHBOR05, complete sequence	125	4.54185	4.54185	0
>gi|345133531|ref|NC_015959.1| Halophilic archaeon DL31 plasmid phalar02, complete sequence	125	4.67274	4.67274	0
>gi|336251750|ref|NC_015658.1| Halopiger xanaduensis SH-6 plasmid pHALXA01, complete sequence	125	5.94111	5.94111	0
>gi|336251460|ref|NC_015659.1| Halopiger xanaduensis SH-6 plasmid pHALXA03, complete sequence	125	5.1376	5.1376	0
>gi|336251560|ref|NC_015667.1| Halopiger xanaduensis SH-6 plasmid pHALXA02, complete sequence	125	5.56027	5.56027	0
>gi|109644367|ref|NC_008213.1| Haloquadratum walsbyi DSM 16790 plasmid PL47, complete sequence	125	4.97075	4.97075	0
>gi|284176293|ref|NC_013748.1| Haloterrigena turkmenica DSM 5511 plasmid pHTUR05, complete sequence	125	5.15191	5.15191	0
>gi|284176391|ref|NC_013749.1| Haloterrigena turkmenica DSM 5511 plasmid pHTUR06, complete sequence	125	4.49668	4.49668	0
>gi|109948253|ref|NC_008230.1| Helicobacter acinonychis str. Sheeba plasmid pHac1, complete sequence	125	3.84966	3.84966	0
>gi|298717635|ref|NC_014257.1| Helicobacter pylori plasmid HPB8p, complete sequence	125	4.07247	4.07247	0
>gi|208435470|ref|NC_011334.1| Helicobacter pylori G27 plasmid pHPG27, complete sequence	125	4.29697	4.29697	0
>gi|308183744|ref|NC_014556.1| Helicobacter pylori PeCan4 plasmid pHPPC4, complete sequence	125	4.23492	4.23492	0
>gi|254295496|ref|NC_012983.1| Hirschia baltica ATCC 49814 plasmid pHbal01, complete sequence	125	5.22721	5.22721	0
>gi|310780578|ref|NC_014634.1| Ilyobacter polytropus DSM 2926 plasmid pILYOP02, complete sequence	125	5.39481	5.39481	0
>gi|89057699|ref|NC_007801.1| Jannaschia sp. CCS1 plasmid1, complete sequence	125	5.23527	5.23527	0
>gi|310639221|ref|NC_014621.1| Ketogulonicigenium vulgare Y25 plasmid pYP1, complete sequence	125	5.73006	5.73006	0
>gi|310830141|ref|NC_014626.1| Ketogulonicigenium vulgare Y25 plasmid pYP12, complete sequence	125	5.68757	5.68757	0
>gi|152963954|ref|NC_009660.1| Kineococcus radiotolerans SRS30216 plasmid pKRAD02, complete sequence	125	4.408	4.408	0
>gi|152973830|ref|NC_009652.1| Klebsiella pneumoniae subsp. pneumoniae MGH 78578 plasmid pKPN6, complete sequence	125	3.91751	3.91751	0
>gi|152973836|ref|NC_009653.1| Klebsiella pneumoniae subsp. pneumoniae MGH 78578 plasmid pKPN7, complete sequence	125	3.82659	3.82659	0
>gi|325955697|ref|NC_015213.1| Lactobacillus acidophilus 30SC plasmid pRKC30SC1, complete sequence	125	4.15063	4.15063	0
>gi|325955704|ref|NC_015218.1| Lactobacillus acidophilus 30SC plasmid pRKC30SC2, complete sequence	125	4.39599	4.39599	0
>gi|327399879|ref|NC_015319.1| Lactobacillus amylovorus GRL 1112 plasmid1, complete sequence	125	4.8269	4.8269	0
>gi|116334867|ref|NC_008498.1| Lactobacillus brevis ATCC 367 plasmid 1, complete sequence	125	4.42452	4.42452	0
>gi|209401009|ref|NC_011352.1| Lactobacillus casei str. Zhang plasmid plca36, complete sequence	125	4.86169	4.86169	0
>gi|312984524|ref|NC_014728.1| Lactobacillus delbrueckii subsp. bulgaricus ND02 plasmid unnamed, complete sequence	125	4.08629	4.08629	0
>gi|226526990|ref|NC_012552.1| Lactobacillus johnsonii FI9785 plasmid p9785S, complete sequence	125	3.82569	3.82569	0
>gi|268318538|ref|NC_013505.1| Lactobacillus johnsonii FI9785 plasmid p9785L, complete sequence	125	4.70805	4.70805	0
>gi|344915391|ref|NC_014558.2| Lactobacillus plantarum subsp. plantarum ST-III plasmid pST-III, complete sequence	125	5.02886	5.02886	0
>gi|54307228|ref|NC_006375.1| Lactobacillus plantarum WCFS1 plasmid pWCFS101, complete sequence	125	3.55461	3.55461	0
>gi|54307232|ref|NC_006376.1| Lactobacillus plantarum WCFS1 plasmid pWCFS102, complete sequence	125	3.65147	3.65147	0
>gi|54307184|ref|NC_006377.1| Lactobacillus plantarum WCFS1 plasmid pWCFS103, complete sequence	125	4.85667	4.85667	0
>gi|338202336|ref|NC_015698.1| Lactobacillus reuteri SD2112 plasmid pLR585, complete sequence	125	4.44867	4.44867	0
>gi|338202351|ref|NC_015699.1| Lactobacillus reuteri SD2112 plasmid pLR580, complete sequence	125	4.14132	4.14132	0
>gi|338202319|ref|NC_015700.1| Lactobacillus reuteri SD2112 plasmid pLR581, complete sequence	125	4.38151	4.38151	0
>gi|56707107|ref|NC_006529.1| Lactobacillus salivarius UCC118 plasmid pSF118-20, complete sequence	125	4.60838	4.60838	0
>gi|116326540|ref|NC_008504.1| Lactococcus lactis subsp. cremoris SK11 plasmid 2, complete sequence	125	4.27554	4.27554	0
>gi|116326645|ref|NC_008507.1| Lactococcus lactis subsp. cremoris SK11 plasmid 5, complete sequence	125	4.44969	4.44969	0
>gi|94972343|ref|NC_008012.1| Lawsonia intracellularis PHE/MN1-00 plasmid 1, complete sequence	125	4.73117	4.73117	0
>gi|94972373|ref|NC_008013.1| Lawsonia intracellularis PHE/MN1-00 plasmid 2, complete sequence	125	4.89949	4.89949	0
>gi|54292907|ref|NC_006366.1| Legionella pneumophila str. Lens plasmid pLPL, complete sequence	125	5.07706	5.07706	0
>gi|54295843|ref|NC_006365.1| Legionella pneumophila str. Paris plasmid pLPP, complete sequence	125	5.42082	5.42082	0
>gi|189912848|ref|NC_010845.1| Leptospira biflexa serovar Patoc strain 'Patoc 1 (Ames)' chromosome II, complete sequence	125	5.74487	5.74487	0
>gi|189913115|ref|NC_010846.1| Leptospira biflexa serovar Patoc strain 'Patoc 1 (Ames)' plasmid p74, complete sequence	125	5.17022	5.17022	0
>gi|189913173|ref|NC_010843.1| Leptospira biflexa serovar Patoc strain 'Patoc 1 (Paris)' chromosome II, complete sequence	125	5.74434	5.74434	0
>gi|189913450|ref|NC_010844.1| Leptospira biflexa serovar Patoc strain 'Patoc 1 (Paris)' plasmid p74, complete sequence	125	5.17021	5.17021	0
>gi|170016273|ref|NC_010467.1| Leuconostoc citreum KM20 plasmid pLCK3, complete sequence	125	4.5526	4.5526	0
>gi|170016294|ref|NC_010469.1| Leuconostoc citreum KM20 plasmid pLCK4, complete sequence	125	4.38234	4.38234	0
>gi|295987464|ref|NC_014131.1| Leuconostoc kimchii IMSNU 11154 plasmid LkipL4701, complete sequence	125	4.62182	4.62182	0
>gi|296100146|ref|NC_014132.1| Leuconostoc kimchii IMSNU 11154 plasmid LkipL4704, complete sequence	125	4.6656	4.6656	0
>gi|296100303|ref|NC_014134.1| Leuconostoc kimchii IMSNU 11154 plasmid LkipL4726, complete sequence	125	4.77073	4.77073	0
>gi|296005657|ref|NC_014135.1| Leuconostoc kimchii IMSNU 11154 plasmid LkipL48, complete sequence	125	3.78845	3.78845	0
>gi|169825414|ref|NC_010381.1| Lysinibacillus sphaericus C3-41 plasmid pBsph, complete sequence	125	5.55027	5.55027	0
>gi|222142646|ref|NC_011997.1| Macrococcus caseolyticus JCSC5402 plasmid pMCCL3, complete sequence	125	3.60358	3.60358	0
>gi|222142648|ref|NC_011998.1| Macrococcus caseolyticus JCSC5402 plasmid pMCCL4, complete sequence	125	3.81862	3.81862	0
>gi|222143325|ref|NC_012000.1| Macrococcus caseolyticus JCSC5402 plasmid pMCCL5, complete sequence	125	3.93187	3.93187	0
>gi|222143330|ref|NC_012001.1| Macrococcus caseolyticus JCSC5402 plasmid pMCCL6, complete sequence	125	3.91403	3.91403	0
>gi|222143513|ref|NC_012002.1| Macrococcus caseolyticus JCSC5402 plasmid pMCCL7, complete sequence	125	3.8962	3.8962	0
>gi|222143522|ref|NC_012003.1| Macrococcus caseolyticus JCSC5402 plasmid pMCCL8, complete sequence	125	3.75496	3.75496	0
>gi|120536823|ref|NC_008738.1| Marinobacter aquaeolei VT8 plasmid pMAQU01, complete sequence	125	5.68033	5.68033	0
>gi|313652076|ref|NC_014750.1| Marivirga tractuosa DSM 4126 plasmid pFTRAC01, complete sequence	125	3.98155	3.98155	0
>gi|256811520|ref|NC_013157.1| Methanocaldococcus fervens AG86 plasmid pMEFER01, complete sequence	125	4.64475	4.64475	0
>gi|289193301|ref|NC_013888.1| Methanocaldococcus sp. FS406-22 plasmid pFS01, complete sequence	125	4.38284	4.38284	0
>gi|10954488|ref|NC_001732.1| Methanocaldococcus jannaschii DSM 2661 plasmid large ECE, complete sequence	125	5.06564	5.06564	0
>gi|10954532|ref|NC_001733.1| Methanocaldococcus jannaschii DSM 2661 plasmid small ECE, complete sequence	125	4.51656	4.51656	0
>gi|261403859|ref|NC_013408.1| Methanocaldococcus vulcanius M7 plasmid pMETVU01, complete sequence	125	4.32552	4.32552	0
>gi|261403873|ref|NC_013409.1| Methanocaldococcus vulcanius M7 plasmid pMETVU02, complete sequence	125	3.9619	3.9619	0
>gi|134046898|ref|NC_009136.1| Methanococcus maripaludis C5 plasmid pMMC501, complete sequence	125	4.21277	4.21277	0
>gi|304315532|ref|NC_014409.1| Methanothermobacter marburgensis str. Marburg plasmid pMTBMA4, complete sequence	125	3.93611	3.93611	0
>gi|336120990|ref|NC_015632.1| Methanothermococcus okinawensis IH1 plasmid pMETOK01, complete sequence	125	4.47147	4.47147	0
>gi|169825392|ref|NC_010374.1| Methylobacterium sp. 4-46 plasmid pM44602, complete sequence	125	4.59977	4.59977	0
>gi|218534717|ref|NC_011760.1| Methylobacterium chloromethanicum CM4 plasmid pMCHL02, complete sequence	125	4.65308	4.65308	0
>gi|240111940|ref|NC_012807.1| Methylobacterium extorquens AM1 plasmid p1META1, complete sequence	125	4.94518	4.94518	0
>gi|240114607|ref|NC_012810.1| Methylobacterium extorquens AM1 plasmid p3META1, complete sequence	125	4.69581	4.69581	0
>gi|254564253|ref|NC_012989.1| Methylobacterium extorquens DM4 plasmid p2METDI, complete sequence	125	4.88598	4.88598	0
>gi|220915079|ref|NC_011888.1| Methylobacterium nodulans ORS 2060 plasmid pMNOD05, complete sequence	125	4.60556	4.60556	0
>gi|220915101|ref|NC_011889.1| Methylobacterium nodulans ORS 2060 plasmid pMNOD06, complete sequence	125	4.39843	4.39843	0
>gi|220915115|ref|NC_011890.1| Methylobacterium nodulans ORS 2060 plasmid pMNOD07, complete sequence	125	4.28803	4.28803	0
>gi|220920000|ref|NC_011893.1| Methylobacterium nodulans ORS 2060 plasmid pMNOD03, complete sequence	125	4.90676	4.90676	0
>gi|220927410|ref|NC_011895.1| Methylobacterium nodulans ORS 2060 plasmid pMNOD04, complete sequence	125	4.87411	4.87411	0
>gi|188579259|ref|NC_010721.1| Methylobacterium populi BJ001 plasmid pMPOP02, complete sequence	125	4.66779	4.66779	0
>gi|170745634|ref|NC_010504.1| Methylobacterium radiotolerans JCM 2831 plasmid pMRAD07, complete sequence	125	4.64325	4.64325	0
>gi|170744977|ref|NC_010507.1| Methylobacterium radiotolerans JCM 2831 plasmid pMRAD08, complete sequence	125	4.62113	4.62113	0
>gi|170745566|ref|NC_010514.1| Methylobacterium radiotolerans JCM 2831 plasmid pMRAD03, complete sequence	125	4.93309	4.93309	0
>gi|170752137|ref|NC_010517.1| Methylobacterium radiotolerans JCM 2831 plasmid pMRAD04, complete sequence	125	4.87644	4.87644	0
>gi|170752179|ref|NC_010518.1| Methylobacterium radiotolerans JCM 2831 plasmid pMRAD05, complete sequence	125	4.86077	4.86077	0
>gi|254028270|ref|NC_012972.1| Methylovorus glucosetrophus SIP3-4 plasmid pMsip02, complete sequence	125	4.28744	4.28744	0
>gi|254028270|ref|NC_012972.1| Methylovorus glucosetrophus SIP3-4 plasmid pMsip02, complete sequence	125	4.28744	4.28744	0
>gi|169786809|ref|NC_010394.1| Mycobacterium abscessus ATCC 19977 unnamed plasmid, complete sequence	125	4.66642	4.66642	0
>gi|145226172|ref|NC_009340.1| Mycobacterium gilvum PYR-GCK plasmid pMFLV02, complete sequence	125	4.70217	4.70217	0
>gi|145226197|ref|NC_009341.1| Mycobacterium gilvum PYR-GCK plasmid pMFLV03, complete sequence	125	4.51946	4.51946	0
>gi|184152625|ref|NC_010604.1| Mycobacterium marinum M plasmid pMM23, complete sequence	125	4.66639	4.66639	0
>gi|315441672|ref|NC_014812.1| Mycobacterium sp. Spyr1 plasmid pMSPYR102, complete sequence	125	4.67315	4.67315	0
>gi|330370665|ref|NC_015407.1| Mycoplasma mycoides subsp. capri LC str. 95010 plasmid pMmc-95010, complete sequence	125	3.53555	3.53555	0
>gi|188584627|ref|NC_010715.1| Natranaerobius thermophilus JW/NM-WN-LF plasmid pNTHE01, complete sequence	125	4.53359	4.53359	0
>gi|76803367|ref|NC_007427.1| Natronomonas pharaonis DSM 2160 plasmid PL131, complete sequence	125	5.41785	5.41785	0
>gi|76803317|ref|NC_007428.1| Natronomonas pharaonis DSM 2160 plasmid PL23, complete sequence	125	4.66954	4.66954	0
>gi|194097576|ref|NC_011034.1| Neisseria gonorrhoeae NCCP11945 plasmid pNGK, complete sequence	125	3.90623	3.90623	0
>gi|291615453|ref|NC_013958.1| Nitrosococcus halophilus Nc4 plasmid pNHAL01, complete sequence	125	5.11866	5.11866	0
>gi|77163517|ref|NC_007483.1| Nitrosococcus oceani ATCC 19707 plasmid A, complete sequence	125	4.90629	4.90629	0
>gi|300115607|ref|NC_014316.1| Nitrosococcus watsoni C-113 plasmid pNWAT01, complete sequence	125	4.89188	4.89188	0
>gi|300067537|ref|NC_014317.1| Nitrosococcus watsoni C-113 plasmid pNWAT02, complete sequence	125	4.04037	4.04037	0
>gi|325983714|ref|NC_015223.1| Nitrosomonas sp. AL212 plasmid pNAL21201, complete sequence	125	5.26756	5.26756	0
>gi|114326555|ref|NC_008341.1| Nitrosomonas eutropha C91 plasmid1, complete sequence	125	5.114	5.114	0
>gi|82703893|ref|NC_007615.1| Nitrosospira multiformis ATCC 25196 plasmid 1, complete sequence	125	4.57396	4.57396	0
>gi|82703911|ref|NC_007616.1| Nitrosospira multiformis ATCC 25196 plasmid 2, complete sequence	125	4.52923	4.52923	0
>gi|82703928|ref|NC_007617.1| Nitrosospira multiformis ATCC 25196 plasmid 3, complete sequence	125	4.44824	4.44824	0
>gi|54027809|ref|NC_006363.1| Nocardia farcinica IFM 10152 plasmid pNF2, complete sequence	125	5.24039	5.24039	0
>gi|17158637|ref|NC_003240.1| Nostoc sp. PCC 7120 plasmid pCC7120beta, complete sequence	125	5.57169	5.57169	0
>gi|17158061|ref|NC_003241.1| Nostoc sp. PCC 7120 plasmid pCC7120zeta, complete sequence	125	4.03822	4.03822	0
>gi|17227465|ref|NC_003270.1| Nostoc sp. PCC 7120 plasmid pCC7120epsilon, complete sequence	125	4.90543	4.90543	0
>gi|186686638|ref|NC_010629.1| Nostoc punctiforme PCC 73102 plasmid pNPUN05, complete sequence	125	4.7209	4.7209	0
>gi|146275443|ref|NC_009426.1| Novosphingobium aromaticivorans DSM 12444 plasmid pNL1, complete sequence	125	5.56665	5.56665	0
>gi|334143044|ref|NC_015582.1| Novosphingobium sp. PP1Y plasmid Spl, complete sequence	125	4.98758	4.98758	0
>gi|153011934|ref|NC_009670.1| Ochrobactrum anthropi ATCC 49188 plasmid pOANT02, complete sequence	125	5.30693	5.30693	0
>gi|337739122|ref|NC_015689.1| Oligotropha carboxidovorans OM5 plasmid pHCG3, complete sequence	125	5.42466	5.42466	0
>gi|317053479|ref|NC_014839.1| Pantoea sp. At-9b plasmid pPAT9B02, complete sequence	125	5.89645	5.89645	0
>gi|317052891|ref|NC_014841.1| Pantoea sp. At-9b plasmid pPAT9B04, complete sequence	125	5.80344	5.80344	0
>gi|308185378|ref|NC_014561.1| Pantoea vagans C9-1 plasmid pPag1, complete sequence	125	5.52597	5.52597	0
>gi|308189206|ref|NC_014563.1| Pantoea vagans C9-1 plasmid pPag2, complete sequence	125	5.52001	5.52001	0
>gi|118577231|ref|NC_008607.1| Pelobacter propionicus DSM 2379 plasmid pPRO1, complete sequence	125	5.60697	5.60697	0
>gi|253825511|ref|NC_012961.1| Photorhabdus asymbiotica plasmid pPAU1, complete sequence	125	4.7665	4.7665	0
>gi|296051576|ref|NC_014149.1| Planctomyces limnophilus DSM 3776 plasmid pPLIM01, complete sequence	125	4.86789	4.86789	0
>gi|121583183|ref|NC_008759.1| Polaromonas naphthalenivorans CJ2 plasmid pPNAP03, complete sequence	125	5.53591	5.53591	0
>gi|121583484|ref|NC_008761.1| Polaromonas naphthalenivorans CJ2 plasmid pPNAP05, complete sequence	125	5.06955	5.06955	0
>gi|121583543|ref|NC_008762.1| Polaromonas naphthalenivorans CJ2 plasmid pPNAP06, complete sequence	125	4.63321	4.63321	0
>gi|121583564|ref|NC_008763.1| Polaromonas naphthalenivorans CJ2 plasmid pPNAP07, complete sequence	125	4.2911	4.2911	0
>gi|121583582|ref|NC_008764.1| Polaromonas naphthalenivorans CJ2 plasmid pPNAP08, complete sequence	125	4.10278	4.10278	0
>gi|172055989|ref|NC_010555.1| Proteus mirabilis plasmid pHI4320, complete sequence	125	4.85932	4.85932	0
>gi|77361923|ref|NC_007482.1| Pseudoalteromonas haloplanktis TAC125 chromosome II, complete sequence	125	6.10394	6.10394	0
>gi|146343893|ref|NC_009444.1| Pseudomonas fluorescens SBW25 plasmid pQBR103, complete sequence	125	5.92939	5.92939	0
>gi|71725269|ref|NC_007275.1| Pseudomonas syringae pv. phaseolicola 1448A small plasmid, complete sequence	125	5.01357	5.01357	0
>gi|29171546|ref|NC_004632.1| Pseudomonas syringae pv. tomato str. DC3000 plasmid pDC3000B, complete sequence	125	5.12936	5.12936	0
>gi|93004786|ref|NC_007968.1| Psychrobacter cryohalolentis K5 plasmid 1, complete sequence	125	4.91484	4.91484	0
>gi|148641524|ref|NC_009516.1| Psychrobacter sp. PRwf-1 plasmid pRWF101, complete sequence	125	4.44191	4.44191	0
>gi|148641539|ref|NC_009517.1| Psychrobacter sp. PRwf-1 plasmid pRWF102, complete sequence	125	3.60054	3.60054	0
>gi|332283175|ref|NC_015459.1| Pusillimonas sp. T7-7 plasmid unnamed, complete sequence	125	4.91467	4.91467	0
>gi|10954552|ref|NC_001773.1| Pyrococcus abyssi GE5 plasmid pGT5, complete sequence	125	3.82217	3.82217	0
>gi|241258150|ref|NC_012851.1| Ralstonia pickettii 12D plasmid pRp12D03, complete sequence	125	5.01093	5.01093	0
>gi|241589533|ref|NC_012855.1| Ralstonia pickettii 12D plasmid pRp12D01, complete sequence	125	5.89171	5.89171	0
>gi|241665037|ref|NC_012857.1| Ralstonia pickettii 12D chromosome chromosome 2, complete sequence	125	6.42265	6.42265	0
>gi|187925958|ref|NC_010678.1| Ralstonia pickettii 12J chromosome 2, complete sequence	125	6.41568	6.41568	0
>gi|187930822|ref|NC_010683.1| Ralstonia pickettii 12J plasmid pRPIC01, complete sequence	125	5.2085	5.2085	0
>gi|86359881|ref|NC_007763.1| Rhizobium etli CFN 42 plasmid p42b, complete sequence	125	5.56635	5.56635	0
>gi|86360045|ref|NC_007764.1| Rhizobium etli CFN 42 plasmid p42c, complete sequence	125	5.7004	5.7004	0
>gi|86360278|ref|NC_007765.1| Rhizobium etli CFN 42 plasmid p42e, complete sequence	125	6.0045	6.0045	0
>gi|190895317|ref|NC_010998.1| Rhizobium etli CIAT 652 plasmid pA, complete sequence	125	5.918	5.918	0
>gi|241554070|ref|NC_012854.1| Rhizobium leguminosarum bv. trifolii WSM1325 plasmid pR132505, complete sequence	125	5.77035	5.77035	0
>gi|209545999|ref|NC_011366.1| Rhizobium leguminosarum bv. trifolii WSM2304 plasmid pRLG202, complete sequence	125	6.00158	6.00158	0
>gi|116255067|ref|NC_008383.1| Rhizobium leguminosarum bv. viciae 3841 plasmid pRL8, complete sequence	125	5.46935	5.46935	0
>gi|116255200|ref|NC_008384.1| Rhizobium leguminosarum bv. viciae 3841 plasmid pRL11, complete sequence	125	6.13614	6.13614	0
>gi|294679055|ref|NC_014035.1| Rhodobacter capsulatus SB 1003 plasmid pRCB133, complete sequence	125	5.42435	5.42435	0
>gi|77404592|ref|NC_007488.1| Rhodobacter sphaeroides 2.4.1 plasmid B, complete sequence	125	5.35814	5.35814	0
>gi|77404693|ref|NC_007489.1| Rhodobacter sphaeroides 2.4.1 plasmid C, complete sequence	125	5.32288	5.32288	0
>gi|146280352|ref|NC_009432.1| Rhodobacter sphaeroides ATCC 17025 plasmid pRSPA04, complete sequence	125	4.85822	4.85822	0
>gi|146280384|ref|NC_009433.1| Rhodobacter sphaeroides ATCC 17025 plasmid pRSPA05, complete sequence	125	4.4393	4.4393	0
>gi|221634492|ref|NC_011960.1| Rhodobacter sphaeroides KD131 plasmid pRSKD131B, complete sequence	125	5.31484	5.31484	0
>gi|221218192|ref|NC_011962.1| Rhodobacter sphaeroides KD131 plasmid pRSKD131A, complete sequence	125	5.49754	5.49754	0
>gi|77404485|ref|NC_007486.1| Rhodococcus erythropolis PR4 plasmid pREC1, complete sequence	125	5.3176	5.3176	0
>gi|77404588|ref|NC_007487.1| Rhodococcus erythropolis PR4 plasmid pREC2, complete sequence	125	3.84671	3.84671	0
>gi|226315872|ref|NC_006969.2| Rhodococcus opacus B4 plasmid pKNR01, complete sequence	125	3.9287	3.9287	0
>gi|226316799|ref|NC_006970.2| Rhodococcus opacus B4 plasmid pKNR02, complete sequence	125	3.72411	3.72411	0
>gi|226334772|ref|NC_012523.1| Rhodococcus opacus B4 plasmid pKNR, complete sequence	125	5.34649	5.34649	0
>gi|89885732|ref|NC_007901.1| Rhodoferax ferrireducens T118 plasmid1, complete sequence	125	5.71151	5.71151	0
>gi|39840937|ref|NC_005297.1| Rhodopseudomonas palustris CGA009 plasmid pRPA, complete sequence	125	4.22027	4.22027	0
>gi|345301886|ref|NC_015967.1| Rhodothermus marinus SG0.5JP17-172 plasmid pRHOM17202, complete sequence	125	3.78003	3.78003	0
>gi|67459862|ref|NC_007111.1| Rickettsia felis URRWXCal2 plasmid pRFdelta, complete sequence	125	4.89364	4.89364	0
>gi|115345636|ref|NC_008387.1| Roseobacter denitrificans plasmid pTB2, complete sequence	125	5.14079	5.14079	0
>gi|115345694|ref|NC_008388.1| Roseobacter denitrificans plasmid pTB3, complete sequence	125	4.51722	4.51722	0
>gi|115345712|ref|NC_008389.1| Roseobacter denitrificans plasmid pTB4, complete sequence	125	4.05691	4.05691	0
>gi|339501483|ref|NC_015728.1| Roseobacter litoralis Och 149 plasmid pRLO149_83, complete sequence	125	5.22013	5.22013	0
>gi|339501435|ref|NC_015729.1| Roseobacter litoralis Och 149 plasmid pRLO149_63, complete sequence	125	5.10317	5.10317	0
>gi|339505889|ref|NC_015741.1| Roseobacter litoralis Och 149 plasmid pRLO149_94, complete sequence	125	5.27163	5.27163	0
>gi|99077902|ref|NC_008042.1| Ruegeria sp. TM1040 plasmid unnamed, complete sequence	125	5.4178	5.4178	0
>gi|317133710|ref|NC_014827.1| Ruminococcus albus 7 plasmid pRUMAL04, complete sequence	125	4.16411	4.16411	0
>gi|338209372|ref|NC_015693.1| Runella slithyformis DSM 19594 plasmid pRUNSL01, complete sequence	125	5.32991	5.32991	0
>gi|338209457|ref|NC_015694.1| Runella slithyformis DSM 19594 plasmid pRUNSL03, complete sequence	125	5.12582	5.12582	0
>gi|338215004|ref|NC_015695.1| Runella slithyformis DSM 19594 plasmid pRUNSL05, complete sequence	125	4.88829	4.88829	0
>gi|338215079|ref|NC_015704.1| Runella slithyformis DSM 19594 plasmid pRUNSL02, complete sequence	125	5.27139	5.27139	0
>gi|338215037|ref|NC_015705.1| Runella slithyformis DSM 19594 plasmid pRUNSL04, complete sequence	125	4.95066	4.95066	0
>gi|83816857|ref|NC_007678.1| Salinibacter ruber DSM 13855 plasmid pSR35, complete sequence	125	4.8498	4.8498	0
>gi|294508902|ref|NC_014026.1| Salinibacter ruber M8 plasmid pSR11, complete sequence	125	4.34655	4.34655	0
>gi|197247299|ref|NC_011148.1| Salmonella enterica subsp. enterica serovar Agona str. SL483 plasmid unnamed, complete sequence	125	4.87914	4.87914	0
>gi|60115462|ref|NC_006855.1| Salmonella enterica subsp. enterica serovar Choleraesuis str. SC-B67 plasmid pSCV50, complete sequence	125	4.99506	4.99506	0
>gi|198241636|ref|NC_011204.1| Salmonella enterica subsp. enterica serovar Dublin str. CT_02021853 plasmid pCT02021853_74, complete sequence	125	5.17276	5.17276	0
>gi|194447301|ref|NC_011082.1| Salmonella enterica subsp. enterica serovar Heidelberg str. SL476 plasmid pSL476_3, complete sequence	125	3.81278	3.81278	0
>gi|194442198|ref|NC_011079.1| Salmonella enterica subsp. enterica serovar Newport str. SL254 plasmid pSL254_3, complete sequence	125	3.84273	3.84273	0
>gi|224504235|ref|NC_012124.1| Salmonella enterica subsp. enterica serovar Paratyphi C strain RKS4594 plasmid pSPCV, complete sequence	125	5.04368	5.04368	0
>gi|194733896|ref|NC_011093.1| Salmonella enterica subsp. enterica serovar Schwarzengrund str. CVM19633 plasmid pCVM19633_4, complete sequence	125	3.95046	3.95046	0
>gi|18466665|ref|NC_003385.1| Salmonella enterica subsp. enterica serovar Typhi str. CT18 plasmid pHCM2, complete sequence	125	5.32794	5.32794	0
>gi|268796558|ref|NC_013519.1| Sebaldella termitidis ATCC 33386 plasmid pSTERM02, complete sequence	125	4.43213	4.43213	0
>gi|157362818|ref|NC_009829.1| Serratia proteamaculans 568 plasmid pSPRO01, complete sequence	125	4.97016	4.97016	0
>gi|126090118|ref|NC_009035.1| Shewanella baltica OS155 plasmid pSbal01, complete sequence	125	5.36787	5.36787	0
>gi|126090319|ref|NC_009037.1| Shewanella baltica OS155 plasmid pSbal03, complete sequence	125	4.52213	4.52213	0
>gi|126090338|ref|NC_009038.1| Shewanella baltica OS155 plasmid pSbal04, complete sequence	125	4.19706	4.19706	0
>gi|160873076|ref|NC_010000.1| Shewanella baltica OS195 plasmid pS19503, complete sequence	125	4.99144	4.99144	0
>gi|217980264|ref|NC_011668.1| Shewanella baltica OS223 plasmid pS22302, complete sequence	125	5.1161	5.1161	0
>gi|113951722|ref|NC_008320.1| Shewanella sp. MR-7 plasmid1, complete sequence	125	4.10551	4.10551	0
>gi|187729963|ref|NC_010656.1| Shigella boydii CDC 3083-94 plasmid pBS512_2, complete sequence	125	3.59439	3.59439	0
>gi|187734267|ref|NC_010659.1| Shigella boydii CDC 3083-94 plasmid pBS512_5, complete sequence	125	3.99913	3.99913	0
>gi|187918703|ref|NC_010672.1| Shigella boydii CDC 3083-94 plasmid pBS512_7, complete sequence	125	4.16513	4.16513	0
>gi|145294016|ref|NC_009344.1| Shigella dysenteriae Sd197 plasmid pSD197_spA, complete sequence	125	4.24694	4.24694	0
>gi|145294025|ref|NC_009345.1| Shigella sonnei Ss046 plasmid pSS046_spA, complete sequence	125	4.2189	4.2189	0
>gi|145294031|ref|NC_009346.1| Shigella sonnei Ss046 plasmid pSS046_spB, complete sequence	125	4.00251	4.00251	0
>gi|145294040|ref|NC_009347.1| Shigella sonnei Ss046 plasmid pSS046_spC, complete sequence	125	3.59704	3.59704	0
>gi|85060411|ref|NC_007713.1| Sodalis glossinidius str. 'morsitans' plasmid pSG1, complete sequence	125	5.22106	5.22106	0
>gi|85060466|ref|NC_007714.1| Sodalis glossinidius str. 'morsitans' plasmid pSG2, complete sequence	125	4.73426	4.73426	0
>gi|85060490|ref|NC_007715.1| Sodalis glossinidius str. 'morsitans' plasmid pSG3, complete sequence	125	4.32984	4.32984	0
>gi|334346522|ref|NC_015595.1| Sphingobium chlorophenolicum L-1 plasmid pSPHCH01, complete sequence	125	5.39308	5.39308	0
>gi|294057975|ref|NC_014009.1| Sphingobium japonicum UT26S plasmid pUT2, complete sequence	125	4.02317	4.02317	0
>gi|347430512|ref|NC_015974.1| Sphingobium sp. SYK-6 plasmid pSLPG, complete sequence	125	5.47327	5.47327	0
>gi|98152871|ref|NC_008036.1| Sphingopyxis alaskensis RB2256 F plasmid, complete sequence	125	4.75464	4.75464	0
>gi|284005577|ref|NC_013731.1| Spirosoma linguale DSM 74 plasmid pSLIN01, complete sequence	125	5.57824	5.57824	0
>gi|284005755|ref|NC_013732.1| Spirosoma linguale DSM 74 plasmid pSLIN02, complete sequence	125	5.46779	5.46779	0
>gi|284005898|ref|NC_013733.1| Spirosoma linguale DSM 74 plasmid pSLIN03, complete sequence	125	4.86106	4.86106	0
>gi|284005939|ref|NC_013734.1| Spirosoma linguale DSM 74 plasmid pSLIN04, complete sequence	125	4.29407	4.29407	0
>gi|284005954|ref|NC_013735.1| Spirosoma linguale DSM 74 plasmid pSLIN05, complete sequence	125	4.23183	4.23183	0
>gi|284005967|ref|NC_013736.1| Spirosoma linguale DSM 74 plasmid pSLIN06, complete sequence	125	4.17949	4.17949	0
>gi|284005992|ref|NC_013737.1| Spirosoma linguale DSM 74 plasmid pSLIN07, complete sequence	125	4.1574	4.1574	0
>gi|284006004|ref|NC_013738.1| Spirosoma linguale DSM 74 plasmid pSLIN08, complete sequence	125	4.0754	4.0754	0
>gi|77102894|ref|NC_006629.2| Staphylococcus aureus subsp. aureus COL plasmid pT181, complete sequence	125	3.93611	3.93611	0
>gi|262225764|ref|NC_013451.1| Staphylococcus aureus subsp. aureus ED98 plasmid pAVY, complete sequence	125	3.42095	3.42095	0
>gi|262225767|ref|NC_013452.1| Staphylococcus aureus subsp. aureus ED98 plasmid pT181, complete sequence	125	3.93611	3.93611	0
>gi|49398098|ref|NC_005951.1| Staphylococcus aureus subsp. aureus MSSA476 plasmid pSAS, complete sequence	125	4.61338	4.61338	0
>gi|87159837|ref|NC_007790.1| Staphylococcus aureus subsp. aureus USA300_FPR3757 plasmid pUSA01, complete sequence	125	3.7783	3.7783	0
>gi|87159843|ref|NC_007791.1| Staphylococcus aureus subsp. aureus USA300_FPR3757 plasmid pUSA02, complete sequence	125	3.93601	3.93601	0
>gi|225631039|ref|NC_012417.1| Staphylococcus aureus subsp. aureus USA300_TCH1516 plasmid pUSA01-HOU, complete sequence	125	3.7783	3.7783	0
>gi|32470520|ref|NC_005003.1| Staphylococcus epidermidis ATCC 12228 plasmid pSE-12228-06, complete sequence	125	4.11133	4.11133	0
>gi|32470532|ref|NC_005004.1| Staphylococcus epidermidis ATCC 12228 plasmid pSE-12228-05, complete sequence	125	4.68558	4.68558	0
>gi|32470555|ref|NC_005005.1| Staphylococcus epidermidis ATCC 12228 plasmid pSE-12228-04, complete sequence	125	4.53496	4.53496	0
>gi|32470572|ref|NC_005006.1| Staphylococcus epidermidis ATCC 12228 plasmid pSE-12228-03, complete sequence	125	4.19772	4.19772	0
>gi|32470581|ref|NC_005007.1| Staphylococcus epidermidis ATCC 12228 plasmid pSE-12228-02, complete sequence	125	3.95952	3.95952	0
>gi|32470588|ref|NC_005008.1| Staphylococcus epidermidis ATCC 12228 plasmid pSE-12228-01, complete sequence	125	3.93601	3.93601	0
>gi|68535043|ref|NC_007169.1| Staphylococcus haemolyticus JCSC1435 plasmid pSHaeA, complete sequence	125	3.63869	3.63869	0
>gi|68535047|ref|NC_007170.1| Staphylococcus haemolyticus JCSC1435 plasmid pSHaeB, complete sequence	125	3.65167	3.65167	0
>gi|68535050|ref|NC_007171.1| Staphylococcus haemolyticus JCSC1435 plasmid pSHaeC, complete sequence	125	4.20715	4.20715	0
>gi|268687599|ref|NC_013516.1| Streptobacillus moniliformis DSM 12112 plasmid pSMON01, complete sequence	125	4.32543	4.32543	0
>gi|325926838|ref|NC_015219.1| Streptococcus gallolyticus subsp. gallolyticus ATCC BAA-2069 plasmid pSGG1, complete sequence	125	4.61576	4.61576	0
>gi|342164902|ref|NC_015876.1| Streptococcus pseudopneumoniae IS7493 plasmid pDRPIS7493, complete sequence	125	3.96407	3.96407	0
>gi|116326679|ref|NC_008500.1| Streptococcus thermophilus LMD-9 plasmid 1, complete sequence	125	3.93702	3.93702	0
>gi|116326684|ref|NC_008501.1| Streptococcus thermophilus LMD-9 plasmid 2, complete sequence	125	3.81117	3.81117	0
>gi|21233964|ref|NC_003904.1| Streptomyces coelicolor A3(2) plasmid SCP2, complete sequence	125	4.79509	4.79509	0
>gi|271972120|ref|NC_013596.1| Streptosporangium roseum DSM 43021 plasmid pSROS01, complete sequence	125	4.74943	4.74943	0
>gi|228288719|ref|NC_012624.1| Sulfolobus islandicus Y.N.15.51 plasmid pYN01, complete sequence	125	4.92553	4.92553	0
>gi|313669332|ref|NC_014754.1| Sulfuricurvum kujiense DSM 16994 plasmid pSULKU01, complete sequence	125	5.3746	5.3746	0
>gi|313669445|ref|NC_014755.1| Sulfuricurvum kujiense DSM 16994 plasmid pSULKU02, complete sequence	125	5.15466	5.15466	0
>gi|313669532|ref|NC_014756.1| Sulfuricurvum kujiense DSM 16994 plasmid pSULKU03, complete sequence	125	5.00766	5.00766	0
>gi|313569999|ref|NC_014763.1| Sulfuricurvum kujiense DSM 16994 plasmid pSULKU04, complete sequence	125	3.81915	3.81915	0
>gi|81230333|ref|NC_007595.1| Synechococcus elongatus PCC 7942 plasmid 1, complete sequence	125	4.96607	4.96607	0
>gi|170076470|ref|NC_010474.1| Synechococcus sp. PCC 7002 plasmid pAQ7, complete sequence	125	5.57132	5.57132	0
>gi|170079460|ref|NC_010476.1| Synechococcus sp. PCC 7002 plasmid pAQ1, complete sequence	125	3.97174	3.97174	0
>gi|170079464|ref|NC_010477.1| Synechococcus sp. PCC 7002 plasmid pAQ3, complete sequence	125	4.50458	4.50458	0
>gi|170079482|ref|NC_010478.1| Synechococcus sp. PCC 7002 plasmid pAQ4, complete sequence	125	4.80411	4.80411	0
>gi|170079513|ref|NC_010479.1| Synechococcus sp. PCC 7002 plasmid pAQ5, complete sequence	125	4.88526	4.88526	0
>gi|331746790|ref|NC_015471.1| Thermococcus barophilus MP plasmid pTBMP1, complete sequence	125	5.03371	5.03371	0
>gi|119709757|ref|NC_008696.1| Thermofilum pendens Hrk 5 plasmid pTPEN01, complete sequence	125	4.79768	4.79768	0
>gi|296241748|ref|NC_014160.1| Thermosphaera aggregans DSM 11486 chromosome, complete genome	125	6.42044	6.42044	0
>gi|319774848|ref|NC_014917.1| Thermovibrio ammonificans HB-1 plasmid pTHEAM01, complete sequence	125	5.18433	5.18433	0
>gi|55978435|ref|NC_006463.1| Thermus thermophilus HB8 plasmid pTT8, complete sequence	125	4.26472	4.26472	0
>gi|296137655|ref|NC_014155.1| thiomonas intermedia K12 plasmid pTINT02, complete sequence	125	4.59439	4.59439	0
>gi|189485779|ref|NS_000194.1| Uncultured Termite group 1 bacterium phylotype Rs-D17 plasmid pTGRD3 DNA, complete sequence	125	4.0202	4.0202	0
>gi|121583590|ref|NC_008771.1| Verminephrobacter eiseniae EF01-2 plasmid pVEIS01, complete sequence	125	4.79337	4.79337	0
>gi|330464829|ref|NC_015409.1| Verrucosispora maris AB-18-032 plasmid pVMKU, complete sequence	125	5.06574	5.06574	0
>gi|297660606|ref|NC_014226.1| Waddlia chondrophila WSU 86-1044 plasmid pWc, complete sequence	125	4.49049	4.49049	0
>gi|339635250|ref|NC_015756.1| Weissella koreensis KACC 15510 plasmid WKp2903, complete sequence	125	4.57676	4.57676	0
>gi|19225058|ref|NC_003425.1| Wigglesworthia glossinidia endosymbiont of Glossina brevipalpis plasmid pWb1, complete sequence	125	4.01334	4.01334	0
>gi|78045239|ref|NC_007504.1| Xanthomonas campestris pv. vesicatoria str. 85-10 plasmid pXCV2, complete sequence	125	3.53857	3.53857	0
>gi|78045242|ref|NC_007505.1| Xanthomonas campestris pv. vesicatoria str. 85-10 plasmid pXCV19, complete sequence	125	4.58029	4.58029	0
>gi|78045265|ref|NC_007506.1| Xanthomonas campestris pv. vesicatoria str. 85-10 plasmid pXCV38, complete sequence	125	4.88072	4.88072	0
>gi|56968324|ref|NC_002489.3| Xylella fastidiosa 9a5c plasmid pXF1.3, complete sequence	125	3.36605	3.36605	0
>gi|28191370|ref|NC_004554.1| Xylella fastidiosa Temecula1 plasmid pXFPD1.3, complete sequence	125	3.3881	3.3881	0
>gi|45476499|ref|NC_005814.1| Yersinia pestis biovar Microtus str. 91001 plasmid pCRY, complete sequence	125	4.63585	4.63585	0
>gi|45478711|ref|NC_005816.1| Yersinia pestis biovar Microtus str. 91001 plasmid pPCP1, complete sequence	125	4.27807	4.27807	0
>gi|16082679|ref|NC_003132.1| Yersinia pestis CO92 plasmid pPCP1, complete sequence	125	4.2782	4.2782	0
>gi|294501992|ref|NC_014022.1| Yersinia pestis Z176003 plasmid pMT1, complete sequence	125	5.27474	5.27474	0
>gi|294509193|ref|NC_014027.1| Yersinia pestis Z176003 plasmid pPCP1, complete sequence	125	4.27807	4.27807	0
>gi|153930562|ref|NC_009704.1| Yersinia pseudotuberculosis IP 31758 plasmid_59kb, complete sequence	125	5.06859	5.06859	0
>gi|153930630|ref|NC_009705.1| Yersinia pseudotuberculosis IP 31758 plasmid_153kb, complete sequence	125	5.48577	5.48577	0
>gi|260712883|ref|NC_013356.1| Zymomonas mobilis subsp. mobilis NCIB 11163 plasmid pZA1001, complete sequence	125	5.0274	5.0274	0
>gi|260738835|ref|NC_013358.1| Zymomonas mobilis subsp. mobilis NCIB 11163 plasmid pZA1003, complete sequence	125	3.94714	3.94714	0
>gi|338708677|ref|NC_015715.1| Zymomonas mobilis subsp. pomaceae ATCC 29192 plasmid pZYMOP01, complete sequence	125	4.87231	4.87231	0
>gi|116248676|ref|NC_008378.1| Rhizobium leguminosarum bv. viciae 3841 plasmid pRL12, complete sequence	125	6.2405	6.2405	1.1e-07
>gi|341581088|ref|NC_015865.1| Thermococcus sp. 4557 chromosome, complete genome	125	6.60448	6.60448	1.8e-07
>gi|158340643|ref|NC_009929.1| Acaryochloris marina MBIC11017 plasmid pREB4, complete sequence	125	5.6562	5.65621	4.7e-07
>gi|310830362|ref|NC_014628.1| Paenibacillus polymyxa SC2 plasmid pSC2, complete sequence	125	6.00859	6.00859	5.9e-07
>gi|330443755|ref|NC_015408.1| Chlamydophila pecorum E58 chromosome, complete genome	125	6.34481	6.34481	1.29e-06
>gi|86360734|ref|NC_007766.1| Rhizobium etli CFN 42 plasmid p42f, complete sequence	125	6.10882	6.10883	1.99e-06
>gi|15004705|ref|NC_001988.2| Clostridium acetobutylicum ATCC 824 plasmid pSOL1, complete sequence	125	5.58404	5.58405	2.25e-06
>gi|337735032|ref|NC_015686.1| Clostridium acetobutylicum DSM 1731 plasmid pSMBa, complete sequence	125	5.58403	5.58404	2.25e-06
>gi|89897807|ref|NC_007899.1| Chlamydophila felis Fe/C-56, complete genome	125	6.36775	6.36777	3e-06
>gi|38349555|ref|NC_005213.1| Nanoarchaeum equitans Kin4-M chromosome, complete genome	125	5.99188	5.9919	3.07e-06
>gi|45655585|ref|NC_005824.1| Leptospira interrogans serovar Copenhageni str. Fiocruz L1-130 chromosome chromosome II, complete sequence	125	5.84515	5.84517	3.83e-06
>gi|240102057|ref|NC_012804.1| Thermococcus gammatolerans EJ3 chromosome, complete genome	125	6.61176	6.61179	3.87e-06
>gi|107028231|ref|NC_008062.1| Burkholderia cenocepacia AU 1054 chromosome 3, complete sequence	125	6.37872	6.37875	4.1e-06
>gi|288557107|ref|NC_013793.1| Bacillus pseudofirmus OF4 plasmid pBpOF4-02, complete sequence	125	5.3218	5.32183	4.31e-06
>gi|300781822|ref|NC_014304.1| Erwinia billingiae Eb661 plasmid pEB102, complete sequence	125	5.31045	5.31048	4.44e-06
>gi|332286959|ref|NC_015470.1| Chlamydophila psittaci 6BC chromosome, complete genome	125	6.36976	6.36979	4.52e-06
>gi|218249165|ref|NC_011728.1| Borrelia burgdorferi ZS7, complete genome	125	6.25841	6.25844	4.88e-06
>gi|262395299|ref|NC_013457.1| Vibrio sp. Ex25 chromosome 2, complete genome	125	6.56328	6.56332	5.44e-06
>gi|219882541|ref|NC_011879.1| Arthrobacter chlorophenolicus A6 plasmid pACHL01, complete sequence	125	5.93115	5.93119	5.68e-06
>gi|325284231|ref|NC_015162.1| Deinococcus proteolyticus MRP plasmid pDEIPR02, complete sequence	125	5.59253	5.59257	6.6e-06
>gi|332661768|ref|NC_015511.1| Haliscomenobacter hydrossis DSM 1100 plasmid pHALHY01, complete sequence	125	5.51556	5.5156	6.66e-06
>gi|167621562|ref|NC_010333.1| Caulobacter sp. K31 plasmid pCAUL02, complete sequence	125	5.55081	5.55085	7.32e-06
>gi|194447175|ref|NC_011081.1| Salmonella enterica subsp. enterica serovar Heidelberg str. SL476 plasmid pSL476_91, complete sequence	125	5.26122	5.26126	7.52e-06
>gi|325972867|ref|NC_015155.1| Mycoplasma suis str. Illinois chromosome, complete genome	125	6.17157	6.17161	7.62e-06
>gi|284172524|ref|NC_013745.1| Haloterrigena turkmenica DSM 5511 plasmid pHTUR02, complete sequence	125	5.91749	5.91753	7.63e-06
>gi|350525682|ref|NC_016051.1| Thermococcus sp. AM4 chromosome, complete genome	125	6.62035	6.62041	8.46e-06
>gi|325113277|ref|NC_015179.1| Acidiphilium multivorum AIU301 plasmid pACMV3, complete sequence	125	5.03437	5.03442	8.84e-06
>gi|320157827|ref|NC_014966.1| Vibrio vulnificus MO6-24/O chromosome II, complete sequence	125	6.55947	6.55953	9.36e-06
>gi|117621706|ref|NC_008566.1| Borrelia afzelii PKo plasmid lp34, complete sequence	125	4.83436	4.83441	1.094e-05
>gi|300712406|ref|NC_014298.1| Halalkalicoccus jeotgali B3 plasmid 1, complete sequence	125	5.90966	5.90973	1.104e-05
>gi|78060853|ref|NC_007511.1| Burkholderia sp. 383 chromosome chromosome 2, complete sequence	125	6.85568	6.85576	1.144e-05
>gi|284167035|ref|NC_013744.1| Haloterrigena turkmenica DSM 5511 plasmid pHTUR01, complete sequence	125	6.14504	6.14512	1.164e-05
>gi|126464805|ref|NC_009040.1| Rhodobacter sphaeroides ATCC 17029 plasmid pRSPH01, complete sequence	125	5.38904	5.3891	1.186e-05
>gi|297526028|ref|NC_014205.1| Staphylothermus hellenicus DSM 12710 chromosome, complete genome	125	6.49967	6.49975	1.219e-05
>gi|315229765|ref|NC_014804.1| Thermococcus barophilus MP chromosome, complete genome	125	6.60414	6.60422	1.234e-05
>gi|124026906|ref|NC_008818.1| Hyperthermus butylicus DSM 5456 chromosome, complete genome	125	6.52289	6.52298	1.351e-05
>gi|268318345|ref|NC_013502.1| Rhodothermus marinus DSM 4252 plasmid pRMAR01, complete sequence	125	5.39789	5.39797	1.428e-05
>gi|212223144|ref|NC_011529.1| Thermococcus onnurineus NA1, complete genome	125	6.56751	6.56761	1.489e-05
>gi|337739247|ref|NC_015684.1| Oligotropha carboxidovorans OM5 chromosome, complete genome	125	6.8567	6.8568	1.519e-05
>gi|302347802|ref|NC_014374.1| Acidilobus saccharovorans 345-15 chromosome, complete genome	125	6.47596	6.47606	1.553e-05
>gi|11497149|ref|NC_000950.1| Borrelia burgdorferi B31 plasmid cp32-4, complete sequence	125	4.7806	4.78068	1.669e-05
>gi|289937459|ref|NC_013924.1| Natrialba magadii ATCC 43099 plasmid pNMAG02, complete sequence	125	5.70718	5.70727	1.697e-05
>gi|241666492|ref|NC_012858.1| Rhizobium leguminosarum bv. trifolii WSM1325 plasmid pR132502, complete sequence	125	6.12103	6.12113	1.712e-05
>gi|345301799|ref|NC_015970.1| Rhodothermus marinus SG0.5JP17-172 plasmid pRHOM17201, complete sequence	125	5.32347	5.32356	1.718e-05
>gi|90962708|ref|NC_007930.1| Lactobacillus salivarius UCC118 plasmid pMP118, complete sequence	125	5.6853	5.68541	1.792e-05
>gi|75812661|ref|NC_007412.1| Anabaena variabilis ATCC 29413 plasmid C, complete sequence	125	5.77896	5.77907	1.837e-05
>gi|209883160|ref|NC_011386.1| Oligotropha carboxidovorans OM5, complete genome	125	6.87441	6.87454	1.852e-05
>gi|300869639|ref|NC_014330.1| Brachyspira pilosicoli 95/1000 chromosome, complete genome	125	6.71359	6.71371	1.861e-05
>gi|20093440|ref|NC_003551.1| Methanopyrus kandleri AV19, complete genome	125	6.53004	6.53016	1.888e-05
>gi|339323774|ref|NC_015724.1| Cupriavidus necator N-1 plasmid BB2p, complete sequence	125	5.9283	5.92841	1.94e-05
>gi|17232874|ref|NC_003273.1| Nostoc sp. PCC 7120 plasmid pCC7120delta, complete sequence	125	5.04358	5.04368	1.943e-05
>gi|121583017|ref|NC_008758.1| Polaromonas naphthalenivorans CJ2 plasmid pPNAP02, complete sequence	125	5.57978	5.57989	1.987e-05
>gi|332795693|ref|NC_015518.1| Acidianus hospitalis W1 chromosome, complete genome	125	6.6308	6.63094	2.072e-05
>gi|157362870|ref|NC_009828.1| Thermotoga lettingae TMO chromosome, complete genome	125	6.63033	6.63047	2.105e-05
>gi|116662232|ref|NC_008538.1| Arthrobacter sp. FB24 plasmid 2, complete sequence	125	5.36305	5.36317	2.238e-05
>gi|116687164|ref|NC_008545.1| Burkholderia cenocepacia HI2424 plasmid 1, complete sequence	125	5.51769	5.51781	2.252e-05
>gi|126464913|ref|NC_009033.1| Staphylothermus marinus F1 chromosome, complete genome	125	6.49688	6.49703	2.283e-05
>gi|60650141|ref|NC_006873.1| Bacteroides fragilis NCTC 9343 plasmid pBF9343, complete sequence	125	4.86245	4.86256	2.379e-05
>gi|330822093|ref|NC_015377.1| Burkholderia gladioli BSR3 plasmid bgla_2p, complete sequence	125	5.41241	5.41254	2.409e-05
>gi|225871489|ref|NC_012473.1| Bacillus cereus 03BB102 plasmid p03BB102_179, complete sequence	125	5.5551	5.55523	2.414e-05
>gi|347522554|ref|NC_015931.1| Pyrolobus fumarii 1A chromosome, complete genome	125	6.56643	6.56659	2.423e-05
>gi|345007715|ref|NC_015952.1| Streptomyces violaceusniger Tu 4113 plasmid pSTRVI02, complete sequence	125	5.58199	5.58212	2.428e-05
>gi|305662445|ref|NC_014471.1| Ignisphaera aggregans DSM 17230 chromosome, complete genome	125	6.57406	6.57422	2.436e-05
>gi|115345530|ref|NC_008386.1| Roseobacter denitrificans plasmid pTB1, complete sequence	125	5.32761	5.32775	2.55e-05
>gi|338708711|ref|NC_015716.1| Zymomonas mobilis subsp. pomaceae ATCC 29192 plasmid pZYMOP02, complete sequence	125	4.83286	4.83298	2.562e-05
>gi|321309518|ref|NC_014970.1| Mycoplasma haemofelis str. Langford 1, complete genome	125	6.36046	6.36064	2.863e-05
>gi|330812975|ref|NC_015380.1| Candidatus Pelagibacter sp. IMCC9063 chromosome, complete genome	125	6.40961	6.4098	2.95e-05
>gi|203288382|ref|NC_011253.1| Borrelia recurrentis A1 plasmid pl33, complete sequence	125	4.82057	4.82071	3.019e-05
>gi|47104025|ref|NC_005871.1| Photobacterium profundum SS9 plasmid pPBPR1, complete sequence	125	5.20347	5.20363	3.041e-05
>gi|289594273|ref|NC_013925.1| Natrialba magadii ATCC 43099 plasmid pNMAG03, complete sequence	125	5.06701	5.06717	3.054e-05
>gi|332308620|ref|NC_015498.1| Glaciecola agarilytica 4H-3-7+YE-5 plasmid pGLAAG01, complete sequence	125	5.8338	5.83399	3.146e-05
>gi|332308620|ref|NC_015498.1| Glaciecola sp. 4H-3-7+YE-5 plasmid pGLAAG01, complete sequence	125	5.8338	5.83399	3.146e-05
>gi|317053186|ref|NC_014840.1| Pantoea sp. At-9b plasmid pPAT9B03, complete sequence	125	5.80729	5.80748	3.15e-05
>gi|257783814|ref|NC_013203.1| Atopobium parvulum DSM 20469 chromosome, complete genome	125	6.48938	6.48959	3.161e-05
>gi|77461965|ref|NC_007493.1| Rhodobacter sphaeroides 2.4.1 chromosome 1, complete genome	125	6.80429	6.8045	3.175e-05
>gi|33239452|ref|NC_005042.1| Prochlorococcus marinus subsp. marinus str. CCMP1375, complete genome	125	6.54409	6.5443	3.258e-05
>gi|337277607|ref|NC_015677.1| Ramlibacter tataouinensis TTB310 chromosome, complete genome	125	6.91041	6.91063	3.263e-05
>gi|11497060|ref|NC_000948.1| Borrelia burgdorferi B31 plasmid cp32-1, complete sequence	125	4.78696	4.78712	3.285e-05
>gi|67459793|ref|NC_007110.1| Rickettsia felis URRWXCal2 plasmid pRF, complete sequence	125	5.09816	5.09833	3.39e-05
>gi|241113003|ref|NC_012848.1| Rhizobium leguminosarum bv. trifolii WSM1325 plasmid pR132501, complete sequence	125	6.21927	6.21948	3.422e-05
>gi|295656029|ref|NC_013418.2| Blattabacterium sp. (Periplaneta americana) str. BPLAN, complete genome	125	6.10487	6.10508	3.482e-05
>gi|284176133|ref|NC_013747.1| Haloterrigena turkmenica DSM 5511 plasmid pHTUR04, complete sequence	125	5.53591	5.5361	3.484e-05
>gi|119952551|ref|NC_008713.1| Arthrobacter aurescens TC1 plasmid TC2, complete sequence	125	5.77882	5.77902	3.5e-05
>gi|119952806|ref|NC_008710.1| Borrelia turicatae 91E135 chromosome, complete genome	125	6.26327	6.2635	3.574e-05
>gi|157283828|ref|NC_009806.1| Kineococcus radiotolerans SRS30216 plasmid pKRAD01, complete sequence	125	5.56197	5.56217	3.597e-05
>gi|16119200|ref|NC_003140.1| Staphylococcus aureus subsp. aureus N315 plasmid pN315, complete sequence	125	4.69054	4.69071	3.663e-05
>gi|13488050|ref|NC_002679.1| Mesorhizobium loti MAFF303099 plasmid pMLa, complete sequence	125	5.84709	5.84731	3.717e-05
>gi|347756788|ref|NC_016026.1| Micavibrio aeruginosavorus ARL-13 chromosome, complete genome	125	6.69556	6.69581	3.732e-05
>gi|284172854|ref|NC_013746.1| Haloterrigena turkmenica DSM 5511 plasmid pHTUR03, complete sequence	125	5.55767	5.55788	3.778e-05
>gi|322835126|ref|NC_015062.1| Rahnella sp. Y9602 plasmid pRAHAQ01, complete sequence	125	6.09068	6.09091	3.865e-05
>gi|298717099|ref|NC_014258.1| Pantoea vagans C9-1 plasmid pPag3, complete sequence	125	6.0247	6.02494	3.944e-05
>gi|48477072|ref|NC_005877.1| Picrophilus torridus DSM 9790 chromosome, complete genome	125	6.48991	6.49017	4.047e-05
>gi|284041471|ref|NC_013739.1| Conexibacter woesei DSM 14684, complete genome	125	7.10414	7.10444	4.084e-05
>gi|325168931|ref|NC_015187.1| Acidiphilium multivorum AIU301 plasmid pACMV2, complete sequence	125	5.11666	5.11687	4.135e-05
>gi|17233403|ref|NC_003277.1| Salmonella typhimurium LT2 plasmid pSLT, complete sequence	125	5.27308	5.2733	4.138e-05
>gi|338204606|ref|NC_015701.1| Lactobacillus reuteri SD2112 plasmid pLR584, complete sequence	125	4.5781	4.57829	4.167e-05
>gi|14518450|ref|NC_000868.1| Pyrococcus abyssi GE5 chromosome, complete genome	125	6.5475	6.54777	4.189e-05
>gi|121999251|ref|NC_008790.1| Campylobacter jejuni subsp. jejuni 81-176 plasmid pTet, complete sequence	125	4.95307	4.95329	4.331e-05
>gi|288947674|ref|NC_013852.1| Allochromatium vinosum DSM 180 plasmid pALVIN01, complete sequence	125	5.30989	5.31013	4.552e-05
>gi|169627108|ref|NC_010397.1| Mycobacterium abscessus ATCC 19977 chromosome chromosome 1, complete sequence	125	7.00547	7.00579	4.558e-05
>gi|257051090|ref|NC_013158.1| Halorhabdus utahensis DSM 12940 chromosome, complete genome	125	6.79439	6.79472	4.857e-05
>gi|33519483|ref|NC_005061.1| Candidatus Blochmannia floridanus chromosome, complete genome	125	6.14919	6.14949	4.888e-05
>gi|29826443|ref|NC_004719.1| Streptomyces avermitilis MA-4680 plasmid SAP1, complete sequence	125	5.27465	5.27491	4.97e-05
>gi|16081186|ref|NC_002578.1| Thermoplasma acidophilum DSM 1728 chromosome, complete genome	125	6.49516	6.49548	4.982e-05
>gi|148271110|ref|NC_009479.1| Clavibacter michiganensis subsp. michiganensis NCPPB 382 plasmid pCM2, complete sequence	125	5.14503	5.14529	5.024e-05
>gi|172062142|ref|NC_010552.1| Burkholderia ambifaria MC40-6 chromosome chromosome 2, complete sequence	125	6.74306	6.7434	5.028e-05
>gi|70605853|ref|NC_007181.1| Sulfolobus acidocaldarius DSM 639 chromosome, complete genome	125	6.64819	6.64852	5.042e-05
>gi|117621743|ref|NC_008567.1| Borrelia afzelii PKo plasmid lp32, complete sequence	125	4.80924	4.80948	5.047e-05
>gi|334343657|ref|NC_015593.1| Sphingobium chlorophenolicum L-1 chromosome chromosome 1, complete sequence	125	6.78933	6.78968	5.103e-05
>gi|327309922|ref|NC_015315.1| Thermoproteus uzoniensis 768-20 chromosome, complete genome	125	6.58758	6.58792	5.112e-05
>gi|332157643|ref|NC_015474.1| Pyrococcus sp. NA2 chromosome, complete genome	125	6.57048	6.57082	5.14e-05
>gi|78059643|ref|NC_007509.1| Burkholderia sp. 383 chromosome 3, complete genome	125	6.44526	6.44559	5.143e-05
>gi|126695337|ref|NC_009091.1| Prochlorococcus marinus str. MIT 9301, complete genome	125	6.516	6.51634	5.161e-05
>gi|296120274|ref|NC_014148.1| Planctomyces limnophilus DSM 3776 chromosome, complete genome	125	7.0349	7.03527	5.189e-05
>gi|307594149|ref|NC_014537.1| Vulcanisaeta distributa DSM 14429 chromosome, complete genome	125	6.67616	6.67651	5.23e-05
>gi|126458628|ref|NC_009073.1| Pyrobaculum calidifontis JCM 11548 chromosome, complete genome	125	6.6037	6.60405	5.232e-05
>gi|319760150|ref|NC_014909.1| Candidatus Blochmannia vafer str. BVAF chromosome, complete genome	125	6.15953	6.15985	5.234e-05
>gi|218848185|ref|NC_011777.1| Bacillus cereus AH820 plasmid pAH820_272, complete sequence	125	5.73533	5.73563	5.248e-05
>gi|172064800|ref|NC_010557.1| Burkholderia ambifaria MC40-6 chromosome 3, complete sequence	125	6.35293	6.35327	5.372e-05
>gi|71891793|ref|NC_007292.1| Candidatus Blochmannia pennsylvanicus str. BPEN, complete genome	125	6.19916	6.1995	5.399e-05
>gi|154149549|ref|NC_009712.1| Candidatus Methanoregula boonei 6A8 chromosome, complete genome	125	6.70597	6.70634	5.599e-05
>gi|51246971|ref|NC_006139.1| Desulfotalea psychrophila LSv54 plasmid large, complete sequence	125	5.38517	5.38547	5.614e-05
>gi|221635406|ref|NC_011961.1| Thermomicrobium roseum DSM 5159 plasmid unnamed, complete sequence	125	6.26333	6.26369	5.73e-05
>gi|161986673|ref|NC_010124.1| Gluconacetobacter diazotrophicus PAl 5 plasmid pGDIPal5I, complete sequence	125	4.88838	4.88867	6.047e-05
>gi|334321156|ref|NC_015592.1| Sinorhizobium meliloti AK83 plasmid pSINME02, complete sequence	125	5.14813	5.14845	6.148e-05
>gi|160872934|ref|NC_009998.1| Shewanella baltica OS195 plasmid pS19501, complete sequence	125	5.17855	5.17887	6.161e-05
>gi|119714007|ref|NC_008697.1| Nocardioides sp. JS614 plasmid pNOCA01, complete sequence	125	5.78878	5.78914	6.185e-05
>gi|88607955|ref|NC_007798.1| Neorickettsia sennetsu str. Miyayama chromosome, complete genome	125	6.23458	6.23496	6.206e-05
>gi|117621834|ref|NC_008569.1| Borrelia afzelii PKo plasmid lp25, complete sequence	125	4.69291	4.6932	6.24e-05
>gi|148243807|ref|NC_009468.1| Acidiphilium cryptum JF-5 plasmid pACRY02, complete sequence	125	5.57321	5.57356	6.286e-05
>gi|159901742|ref|NC_009974.1| Herpetosiphon aurantiacus ATCC 23779 plasmid pHAU02, complete sequence	125	5.29668	5.29702	6.309e-05
>gi|159901742|ref|NC_009974.1| Herpetosiphon aurantiacus DSM 785 plasmid pHAU02, complete sequence	125	5.29668	5.29702	6.309e-05
>gi|332661890|ref|NC_015512.1| Haliscomenobacter hydrossis DSM 1100 plasmid pHALHY02, complete sequence	125	5.45794	5.45828	6.361e-05
>gi|115357970|ref|NC_008391.1| Burkholderia cepacia AMMD chromosome 2, complete sequence	125	6.72333	6.72376	6.414e-05
>gi|221632037|ref|NC_011959.1| Thermomicrobium roseum DSM 5159 chromosome, complete genome	125	6.60226	6.60269	6.447e-05
>gi|284803266|ref|NC_013767.1| Listeria monocytogenes 08-5578 plasmid pLM5578, complete sequence	125	5.18679	5.18713	6.488e-05
>gi|169834729|ref|NC_010418.1| Clostridium botulinum A3 str. Loch Maree plasmid pCLK, complete sequence	125	5.72661	5.72699	6.584e-05
>gi|118430835|ref|NC_000854.2| Aeropyrum pernix K1, complete genome	125	6.5232	6.52363	6.714e-05
>gi|29171478|ref|NC_004633.1| Pseudomonas syringae pv. tomato str. DC3000 plasmid pDC3000A, complete sequence	125	5.16718	5.16754	6.813e-05
>gi|268793183|ref|NC_013518.1| Sebaldella termitidis ATCC 33386 plasmid pSTERM01, complete sequence	125	5.03337	5.03371	6.862e-05
>gi|254796400|ref|NC_013009.1| Neorickettsia risticii str. Illinois, complete genome	125	6.24501	6.24544	6.957e-05
>gi|218875581|ref|NC_011782.1| Borrelia burgdorferi ZS7 plasmid ZS7_lp17, complete sequence	125	4.53477	4.53509	6.97e-05
>gi|226225406|ref|NC_012489.1| Gemmatimonas aurantiaca T-27, complete genome	125	6.96676	6.96725	6.993e-05
>gi|298676127|ref|NC_014254.1| Methanohalobium evestigatum Z-7303 plasmid pMETEV01, complete sequence	125	5.51493	5.51532	7.065e-05
>gi|322433172|ref|NC_015058.1| Acidobacterium sp. MP5ACTX9 plasmid pACIX903, complete sequence	125	5.57488	5.57529	7.236e-05
>gi|111026827|ref|NC_008271.1| Rhodococcus jostii RHA1 plasmid pRHL3, complete sequence	125	5.82206	5.82248	7.252e-05
>gi|51038624|ref|NC_006129.1| Borrelia garinii PBi plasmid lp54, complete sequence	125	5.04445	5.04482	7.319e-05
>gi|117927211|ref|NC_008578.1| Acidothermus cellulolyticus 11B chromosome, complete genome	125	6.68854	6.68903	7.323e-05
>gi|86747127|ref|NC_007778.1| Rhodopseudomonas palustris HaA2, complete genome	125	7.02737	7.02788	7.325e-05
>gi|203288819|ref|NC_011259.1| Borrelia duttonii Ly plasmid pl23b, complete sequence	125	4.66075	4.66109	7.329e-05
>gi|119718918|ref|NC_008698.1| Thermofilum pendens Hrk 5 chromosome, complete genome	125	6.5514	6.55188	7.375e-05
>gi|260751930|ref|NC_013362.1| Escherichia coli O26:H11 str. 11368 plasmid pO26_2, complete sequence	125	5.10165	5.10203	7.464e-05
>gi|344210305|ref|NC_015948.1| Haloarcula hispanica ATCC 33960 chromosome chromosome I, complete sequence	125	6.77694	6.77745	7.551e-05
>gi|292493938|ref|NC_013964.1| Haloferax volcanii DS2 plasmid pHV3, complete sequence	125	5.94183	5.94229	7.707e-05
>gi|300709370|ref|NC_014297.1| Halalkalicoccus jeotgali B3 chromosome, complete genome	125	6.74906	6.74958	7.755e-05
>gi|226349831|ref|NC_012521.1| Rhodococcus opacus B4 plasmid pROB02, complete sequence	125	5.68953	5.68997	7.821e-05
>gi|226357404|ref|NC_012527.1| Deinococcus deserti VCD115 plasmid 1, complete sequence	125	5.8119	5.81236	8.01e-05
>gi|302334808|ref|NC_014363.1| Olsenella uli DSM 7084 chromosome, complete genome	125	6.61263	6.61316	8.037e-05
>gi|125654693|ref|NC_009008.1| Rhodobacter sphaeroides 2.4.1 plasmid E, complete sequence	125	4.86709	4.86748	8.056e-05
>gi|325989358|ref|NC_015153.1| Mycoplasma suis KI3806, complete genome	125	6.15127	6.15177	8.094e-05
>gi|14589963|ref|NC_000961.1| Pyrococcus horikoshii OT3 chromosome, complete genome	125	6.54064	6.54117	8.122e-05
>gi|108885074|ref|NC_000908.2| Mycoplasma genitalium G37, complete genome	125	6.06392	6.06442	8.328e-05
>gi|148244169|ref|NC_009465.1| Candidatus Vesicomyosocius okutanii HA, complete genome	125	6.30997	6.31049	8.355e-05
>gi|209551938|ref|NC_011370.1| Rhizobium leguminosarum bv. trifolii WSM2304 plasmid pRLG203, complete sequence	125	5.78997	5.79046	8.389e-05
>gi|325967528|ref|NC_015151.1| Vulcanisaeta moutnovskia 768-28 chromosome, complete genome	125	6.66198	6.66254	8.394e-05
>gi|99079841|ref|NC_008044.1| Ruegeria sp. TM1040, complete genome	125	6.80572	6.80629	8.438e-05
>gi|159902540|ref|NC_009976.1| Prochlorococcus marinus str. MIT 9211, complete genome	125	6.52801	6.52856	8.47e-05
>gi|161506495|ref|NC_010070.1| Burkholderia multivorans ATCC 17616 plasmid pBMUL01, complete sequence	125	5.52405	5.52452	8.533e-05
>gi|189348761|ref|NC_010802.1| Burkholderia multivorans ATCC 17616 plasmid pTGL1, complete sequence	125	5.52405	5.52452	8.533e-05
>gi|156936795|ref|NC_009776.1| Ignicoccus hospitalis KIN4/I chromosome, complete genome	125	6.41355	6.41411	8.697e-05
>gi|293977746|ref|NC_014004.1| Candidatus Sulcia muelleri DMIN chromosome, complete genome	125	5.68757	5.68808	8.946e-05
>gi|242397997|ref|NC_012883.1| Thermococcus sibiricus MM 739, complete genome	125	6.56658	6.56719	9.179e-05
>gi|291297538|ref|NC_013947.1| Stackebrandtia nassauensis DSM 44728 chromosome, complete genome	125	7.13552	7.13618	9.21e-05
>gi|71082709|ref|NC_007205.1| Candidatus Pelagibacter ubique HTCC1062 chromosome, complete genome	125	6.41725	6.41785	9.247e-05
>gi|256014795|ref|NC_013118.1| Brucella microti CCM 4915 chromosome chromosome 2, complete sequence	125	6.38681	6.38741	9.348e-05
>gi|170289627|ref|NC_010482.1| Candidatus Korarchaeum cryptofilum OPF8 chromosome, complete genome	125	6.50199	6.5026	9.396e-05
>gi|317053820|ref|NC_014838.1| Pantoea sp. At-9b plasmid pPAT9B01, complete sequence	125	6.20016	6.20076	9.565e-05
>gi|171462832|ref|NC_010531.1| Polynucleobacter necessarius subsp. necessarius STIR1 chromosome, complete genome	125	6.49363	6.49425	9.576e-05
>gi|169834533|ref|NC_010379.1| Clostridium botulinum B1 str. Okra plasmid pCLD, complete sequence	125	5.47268	5.47321	9.694e-05
>gi|320100209|ref|NC_014961.1| Desulfurococcus mucosus DSM 2162 chromosome, complete genome	125	6.41917	6.4198	9.705e-05
>gi|225685871|ref|NC_012442.1| Brucella melitensis ATCC 23457 chromosome chromosome II, complete sequence	125	6.37427	6.37489	9.712e-05
>gi|334133217|ref|NC_015579.1| Novosphingobium sp. PP1Y plasmid Lpl, complete sequence	125	5.58374	5.58428	9.715e-05
>gi|15835535|ref|NC_002491.1| Chlamydophila pneumoniae J138, complete genome	125	6.389	6.38963	9.881e-05
>gi|55376942|ref|NC_006396.1| Haloarcula marismortui ATCC 43049 chromosome chromosome I, complete sequence	125	6.79612	6.7968	0.0001001
>gi|15603881|ref|NC_000963.1| Rickettsia prowazekii str. Madrid E chromosome, complete genome	125	6.34625	6.3469	0.00010173
>gi|56968493|ref|NC_004311.2| Brucella suis 1330 chromosome chromosome II, complete sequence	125	6.38218	6.38283	0.00010259
>gi|33860560|ref|NC_005072.1| Prochlorococcus marinus subsp. pastoris str. CCMP1986 chromosome, complete genome	125	6.51991	6.52058	0.00010278
>gi|146302785|ref|NC_009440.1| Metallosphaera sedula DSM 5348 chromosome, complete genome	125	6.64106	6.64175	0.00010325
>gi|352681234|ref|NC_016070.1| Thermoproteus tenax Kra 1, complete genome	125	6.5655	6.56618	0.00010379
>gi|330833867|ref|NC_015435.1| Metallosphaera cuprina Ar-4 chromosome, complete genome	125	6.56521	6.5659	0.00010561
>gi|171184485|ref|NC_010525.1| Thermoproteus neutrophilus V24Sta chromosome, complete genome	125	6.54824	6.54893	0.00010582
>gi|121582657|ref|NC_008770.1| Campylobacter jejuni subsp. jejuni 81-176 plasmid pVir, complete sequence	125	4.87279	4.87331	0.00010585
>gi|157149612|ref|NC_009796.1| Campylobacter concisus 13826 plasmid pCCON16, complete sequence	125	4.51362	4.5141	0.00010616
>gi|319717301|ref|NC_010263.2| Rickettsia rickettsii str. Iowa chromosome, complete genome	125	6.40348	6.40417	0.0001072
>gi|10955266|ref|NC_002128.1| Escherichia coli O157:H7 str. Sakai plasmid pO157, complete sequence	125	5.26706	5.26763	0.00010739
>gi|172087787|ref|NC_006841.2| Vibrio fischeri ES114 chromosome chromosome II, complete sequence	125	6.42425	6.42495	0.00010813
>gi|75994447|ref|NC_007414.1| Escherichia coli O157:H7 EDL933 plasmid pO157, complete sequence	125	5.26403	5.2646	0.0001082
>gi|51473215|ref|NC_006142.1| Rickettsia typhi str. Wilmington, complete genome	125	6.34618	6.34689	0.0001117
>gi|17988344|ref|NC_003318.1| Brucella melitensis bv. 1 str. 16M chromosome chromosome II, complete sequence	125	6.37125	6.37196	0.00011171
>gi|83268957|ref|NC_007624.1| Brucella melitensis biovar Abortus 2308 chromosome chromosome II, complete sequence	125	6.36358	6.3643	0.00011244
>gi|15807672|ref|NC_001264.1| Deinococcus radiodurans R1 chromosome chromosome 2, complete sequence	125	5.9155	5.91616	0.00011257
>gi|203288682|ref|NC_011250.1| Borrelia duttonii Ly plasmid pl40, complete sequence	125	4.90501	4.90557	0.00011288
>gi|116686245|ref|NC_008544.1| Burkholderia cenocepacia HI2424 chromosome 3, complete sequence	125	6.32367	6.3244	0.00011637
>gi|115360317|ref|NC_008392.1| Burkholderia cepacia AMMD chromosome 3, complete sequence	125	6.40794	6.4087	0.00011776
>gi|325980815|ref|NC_015221.1| Nitrosomonas sp. AL212 plasmid pNAL21202, complete sequence	125	5.10433	5.10494	0.00011876
>gi|157412338|ref|NC_009840.1| Prochlorococcus marinus str. MIT 9215 chromosome, complete genome	125	6.54046	6.54125	0.00011959
>gi|269838913|ref|NC_013526.1| Thermobaculum terrenum ATCC BAA-798 chromosome 2, complete genome	125	6.33148	6.33224	0.00012007
>gi|76800655|ref|NC_007426.1| Natronomonas pharaonis DSM 2160, complete genome	125	6.71437	6.71518	0.0001208
>gi|119387240|ref|NC_008688.1| Paracoccus denitrificans PD1222 plasmid 1, complete sequence	125	6.11566	6.1164	0.00012107
>gi|218454959|ref|NC_011739.1| Escherichia coli UMN026 plasmid p2ESCUM, complete sequence	125	4.82788	4.82847	0.00012215
>gi|56708791|ref|NC_006569.1| Ruegeria pomeroyi DSS-3 megaplasmid, complete sequence	125	5.99181	5.99254	0.00012245
>gi|229586230|ref|NC_012633.1| Rickettsia africae ESF-5 chromosome, complete genome	125	6.40674	6.40753	0.00012256
>gi|42521650|ref|NC_005363.1| Bdellovibrio bacteriovorus HD100, complete genome	125	6.878	6.87885	0.00012265
>gi|15891923|ref|NC_003103.1| Rickettsia conorii str. Malish 7, complete genome	125	6.40358	6.40437	0.00012336
>gi|284027999|ref|NC_013729.1| Kribbella flavida DSM 17836 chromosome, complete genome	125	7.17977	7.18066	0.00012455
>gi|229818502|ref|NC_012669.1| Beutenbergia cavernae DSM 12333 chromosome, complete genome	125	6.96939	6.97026	0.00012535
>gi|86156430|ref|NC_007760.1| Anaeromyxobacter dehalogenans 2CP-C chromosome, complete genome	125	7.00028	7.00116	0.00012537
>gi|294083570|ref|NC_014010.1| Candidatus Puniceispirillum marinum IMCC1322 chromosome, complete genome	125	6.74004	6.7409	0.00012757
>gi|254558118|ref|NC_012987.1| Methylobacterium extorquens DM4 plasmid p1METDI, complete sequence	125	5.45072	5.45142	0.00012811
>gi|218883314|ref|NC_011766.1| Desulfurococcus kamchatkensis 1221n chromosome, complete genome	125	6.43537	6.43619	0.00012862
>gi|159040592|ref|NC_009954.1| Caldivirga maquilingensis IC-167 chromosome, complete genome	125	6.61771	6.61856	0.00012869
>gi|170734517|ref|NC_010512.1| Burkholderia cenocepacia MC0-3 chromosome 3, complete sequence	125	6.38816	6.38898	0.00012891
>gi|189022234|ref|NC_010740.1| Brucella abortus S19 chromosome 2, complete genome	125	6.36516	6.36598	0.00012908
>gi|62316961|ref|NC_006933.1| Brucella abortus bv. 1 str. 9-941 chromosome chromosome II, complete sequence	125	6.36544	6.36627	0.00013029
>gi|322432858|ref|NC_015057.1| Acidobacterium sp. MP5ACTX9 plasmid pACIX901, complete sequence	125	5.97742	5.97821	0.00013279
>gi|254292376|ref|NC_012982.1| Hirschia baltica ATCC 49814 chromosome, complete genome	125	6.83862	6.83954	0.00013433
>gi|148241099|ref|NC_009482.1| Synechococcus sp. RCC307, complete genome	125	6.6474	6.6483	0.00013462
>gi|222102412|ref|NC_011981.1| Agrobacterium vitis S4 plasmid pAtS4e, complete sequence	125	6.10069	6.10151	0.00013466
>gi|341583222|ref|NC_015866.1| Rickettsia heilongjiangensis 054 chromosome, complete genome	125	6.40681	6.40768	0.00013489
>gi|319779749|ref|NC_014923.1| Mesorhizobium ciceri biovar biserrulae WSM1271 chromosome, complete genome	125	7.09695	7.09791	0.00013503
>gi|161620094|ref|NC_010104.1| Brucella canis ATCC 23365 chromosome II, complete sequence	125	6.38174	6.38262	0.00013719
>gi|11496637|ref|NC_001851.1| Borrelia burgdorferi B31 plasmid lp28-1, complete sequence	125	4.72846	4.72912	0.00013778
>gi|186470346|ref|NC_010625.1| Burkholderia phymatum STM815 plasmid pBPHY01, complete sequence	125	6.57994	6.58087	0.00014149
>gi|225618950|ref|NC_012225.1| Brachyspira hyodysenteriae WA1 chromosome, complete genome	125	6.77727	6.77823	0.00014253
>gi|307128504|ref|NC_014499.1| Candidatus Sulcia muelleri CARI chromosome, complete genome	125	5.74173	5.74255	0.00014258
>gi|15320554|ref|NC_003080.1| Corynebacterium jeikeium K411 plasmid pKW4, complete sequence	125	4.45265	4.45329	0.00014282
>gi|326424156|ref|NC_004460.2| Vibrio vulnificus CMCP6 chromosome chromosome II, complete sequence	125	6.56602	6.56696	0.00014318
>gi|294509091|ref|NC_014025.1| Bacillus megaterium QM B1551 plasmid pBM500, complete sequence	125	5.12546	5.1262	0.00014404
>gi|150375726|ref|NC_009620.1| Sinorhizobium medicae WSM419 plasmid pSMED01, complete sequence	125	6.49622	6.49716	0.00014416
>gi|38505535|ref|NC_005229.1| Synechocystis sp. PCC 6803 plasmid pSYSM, complete sequence	125	5.3786	5.37938	0.00014484
>gi|94967031|ref|NC_008009.1| Candidatus Koribacter versatilis Ellin345, complete genome	125	7.05206	7.0531	0.00014659
>gi|209546450|ref|NC_011368.1| Rhizobium leguminosarum bv. trifolii WSM2304 plasmid pRLG201, complete sequence	125	6.40252	6.40346	0.00014705
>gi|145590267|ref|NC_009376.1| Pyrobaculum arsenaticum DSM 13514, complete genome	125	6.62658	6.62756	0.00014738
>gi|336319056|ref|NC_015670.1| Helicobacter bizzozeronii CIII-1 plasmid phbz1, complete sequence	125	5.01589	5.01663	0.00014784
>gi|29839769|ref|NC_003361.3| Chlamydophila caviae GPIC, complete genome	125	6.36948	6.37043	0.00014934
>gi|322836370|ref|NC_015063.1| Rahnella sp. Y9602 plasmid pRAHAQ02, complete sequence	125	5.42525	5.42606	0.00014976
>gi|193213720|ref|NC_011026.1| Chloroherpeton thalassium ATCC 35110 chromosome, complete genome	125	6.81764	6.81867	0.00015088
>gi|123965234|ref|NC_008817.1| Prochlorococcus marinus str. MIT 9515, complete genome	125	6.53152	6.53251	0.0001516
>gi|13195732|ref|NC_002682.1| Mesorhizobium loti MAFF303099 plasmid pMLb, complete sequence	125	5.61863	5.61949	0.00015335
>gi|257792943|ref|NC_013206.1| Alicyclobacillus acidocaldarius subsp. acidocaldarius DSM 446 plasmid pAACI01, complete sequence	125	5.26211	5.26293	0.00015611
>gi|284161128|ref|NC_013741.1| Archaeoglobus profundus DSM 5631, complete genome	125	6.49328	6.49429	0.00015636
>gi|116691273|ref|NC_008543.1| Burkholderia cenocepacia HI2424 chromosome 2, complete sequence	125	6.77688	6.77794	0.00015638
>gi|55376144|ref|NC_006390.1| Haloarcula marismortui ATCC 43049 plasmid pNG200, complete sequence	125	4.82308	4.82384	0.00015728
>gi|294510242|ref|NC_011744.2| Vibrio splendidus LGP32 chromosome 2, complete genome	125	6.5241	6.52515	0.00016008
>gi|222098974|ref|NC_011978.1| Thermotoga neapolitana DSM 4359, complete genome	125	6.57515	6.57621	0.0001612
>gi|260060589|ref|NC_013222.1| Robiginitalea biformata HTCC2501 chromosome, complete genome	125	6.84773	6.84884	0.00016182
>gi|157827862|ref|NC_009882.1| Rickettsia rickettsii str. 'Sheila Smith', complete genome	125	6.39952	6.40057	0.00016301
>gi|268315578|ref|NC_013501.1| Rhodothermus marinus DSM 4252 chromosome, complete genome	125	6.81333	6.81445	0.00016369
>gi|338736863|ref|NC_015717.1| Hyphomicrobium sp. MC1, complete genome	125	6.97725	6.9784	0.00016492
>gi|338736863|ref|NC_015717.1| Hyphomicrobium sp. MC1, complete genome	125	6.97725	6.9784	0.00016492
>gi|33241335|ref|NC_005043.1| Chlamydophila pneumoniae TW-183, complete genome	125	6.3884	6.38945	0.00016504
>gi|337283511|ref|NC_015680.1| Pyrococcus yayanosii CH1 chromosome, complete genome	125	6.53464	6.53572	0.00016525
>gi|203288641|ref|NC_011248.1| Borrelia duttonii Ly plasmid pl35, complete sequence	125	4.8463	4.8471	0.00016603
>gi|116693960|ref|NC_008314.1| Ralstonia eutropha H16 chromosome 2, complete sequence	125	6.76415	6.76528	0.00016635
>gi|44004339|ref|NC_005707.1| Bacillus cereus ATCC 10987 plasmid pBc10987, complete sequence	125	5.6184	5.61934	0.00016834
>gi|298290017|ref|NC_014217.1| Starkeya novella DSM 506 chromosome, complete genome	125	6.97791	6.97908	0.00016852
>gi|239819985|ref|NC_012792.1| Variovorax paradoxus S110 chromosome 2, complete genome	125	6.35246	6.35354	0.0001692
>gi|256389232|ref|NC_013131.1| Catenulispora acidiphila DSM 44928 chromosome, complete genome	125	7.3196	7.32088	0.00017459
>gi|289547777|ref|NC_013894.1| Thermocrinis albus DSM 14484 chromosome, complete genome	125	6.47612	6.47725	0.00017503
>gi|152979768|ref|NC_009659.1| Janthinobacterium sp. Marseille, complete genome	125	6.91366	6.91488	0.00017695
>gi|186686999|ref|NC_010633.1| Nostoc punctiforme PCC 73102 plasmid pNPUN04, complete sequence	125	5.11845	5.11936	0.00017869
>gi|294505815|ref|NC_014032.1| Salinibacter ruber M8 chromosome, complete genome	125	6.85843	6.85966	0.0001787
>gi|222080781|ref|NC_011983.1| Agrobacterium radiobacter K84 chromosome 2, complete genome	125	6.7232	6.7244	0.00017895
>gi|257372908|ref|NC_013201.1| Halomicrobium mukohataei DSM 12286 plasmid pHmuk01, complete sequence	125	5.64585	5.64687	0.00018087
>gi|342162671|ref|NC_015875.1| Streptococcus pseudopneumoniae IS7493 chromosome, complete genome	125	6.64039	6.64159	0.00018091
>gi|330399456|ref|NC_014723.1| Burkholderia rhizoxinica HKI 454 plasmid pBRH02, complete sequence	125	5.53655	5.53757	0.00018478
>gi|192288433|ref|NC_011004.1| Rhodopseudomonas palustris TIE-1 chromosome, complete genome	125	7.05893	7.06024	0.00018573
>gi|89052491|ref|NC_007802.1| Jannaschia sp. CCS1 chromosome, complete genome	125	6.935	6.9363	0.00018654
>gi|157803189|ref|NC_009879.1| Rickettsia canadensis str. McKiel, complete genome	125	6.36416	6.36536	0.00018774
>gi|78778385|ref|NC_007577.1| Prochlorococcus marinus str. MIT 9312, complete genome	125	6.53254	6.53379	0.00019209
>gi|190894340|ref|NC_010997.1| Rhizobium etli CIAT 652 plasmid pC, complete sequence	125	6.33779	6.33901	0.00019363
>gi|157954006|ref|NC_009897.1| Rickettsia massiliae MTU5 plasmid pRMA, complete sequence	125	4.48091	4.48179	0.00019492
>gi|148271178|ref|NC_009480.1| Clavibacter michiganensis subsp. michiganensis NCPPB 382 chromosome, complete genome	125	6.81792	6.81925	0.00019571
>gi|206561868|ref|NC_011001.1| Burkholderia cenocepacia J2315 chromosome chromosome 2, complete sequence	125	6.80712	6.80847	0.00019864
>gi|15642775|ref|NC_000853.1| Thermotoga maritima MSB8 chromosome, complete genome	125	6.56937	6.57068	0.00019992
>gi|241518161|ref|NC_012853.1| Rhizobium leguminosarum bv. trifolii WSM1325 plasmid pR132503, complete sequence	125	6.01244	6.01365	0.00020057
>gi|296392440|ref|NC_014168.1| Segniliparus rotundus DSM 44985 chromosome, complete genome	125	6.79899	6.80036	0.00020098
>gi|217976200|ref|NC_011666.1| Methylocella silvestris BL2 chromosome, complete genome	125	6.93364	6.93503	0.0002014
>gi|256821228|ref|NC_013166.1| Kangiella koreensis DSM 16069 chromosome, complete genome	125	6.75481	6.75617	0.00020151
>gi|315122943|ref|NC_014800.1| Pseudoalteromonas sp. SM9913 chromosome chromosome II, complete sequence	125	6.14781	6.14907	0.00020422
>gi|158340917|ref|NC_009930.1| Acaryochloris marina MBIC11017 plasmid pREB5, complete sequence	125	5.54796	5.5491	0.00020469
>gi|320105246|ref|NC_014963.1| Terriglobus saanensis SP1PR4 chromosome, complete genome	125	7.00673	7.00818	0.00020697
>gi|145588189|ref|NC_009379.1| Polynucleobacter necessarius subsp. asymbioticus QLW-P1DMWA-1, complete genome	125	6.63396	6.63536	0.00021025
>gi|218875456|ref|NC_011781.1| Borrelia burgdorferi ZS7 plasmid ZS7_lp28-3, complete sequence	125	4.75166	4.75266	0.00021046
>gi|325291453|ref|NC_015183.1| Agrobacterium sp. H13-3 chromosome, complete genome	125	6.75044	6.75186	0.00021148
>gi|289579696|ref|NC_013922.1| Natrialba magadii ATCC 43099 chromosome, complete genome	125	6.87381	6.87526	0.00021178
>gi|325957759|ref|NC_015216.1| Methanobacterium sp. AL-21 chromosome, complete genome	125	6.71183	6.71326	0.00021313
>gi|260738802|ref|NC_013357.1| Zymomonas mobilis subsp. mobilis NCIB 11163 plasmid pZA1002, complete sequence	125	4.90951	4.91056	0.00021391
>gi|123967536|ref|NC_008816.1| Prochlorococcus marinus str. AS9601, complete genome	125	6.52228	6.52369	0.00021527
>gi|111219505|ref|NC_008278.1| Frankia alni ACN14a chromosome, complete genome	125	7.17441	7.17596	0.00021601
>gi|284163295|ref|NC_013743.1| Haloterrigena turkmenica DSM 5511, complete genome	125	6.88936	6.89086	0.00021675
>gi|37675660|ref|NC_005140.1| Vibrio vulnificus YJ016 chromosome II, complete sequence	125	6.56839	6.56983	0.0002188
>gi|317052773|ref|NC_014842.1| Pantoea sp. At-9b plasmid pPAT9B05, complete sequence	125	5.36712	5.3683	0.00021997
>gi|183219427|ref|NC_010602.1| Leptospira biflexa serovar Patoc strain 'Patoc 1 (Paris)' chromosome chromosome I, complete sequence	125	6.85576	6.85728	0.00022133
>gi|73747956|ref|NC_007356.1| Dehalococcoides sp. CBDB1 chromosome, complete genome	125	6.4443	6.44572	0.00022138
>gi|300309346|ref|NC_014323.1| Herbaspirillum seropedicae SmR1 chromosome, complete genome	125	7.04091	7.04248	0.00022255
>gi|39933080|ref|NC_005296.1| Rhodopseudomonas palustris CGA009 chromosome, complete genome	125	7.03656	7.03815	0.00022624
>gi|159184118|ref|NC_003062.2| Agrobacterium tumefaciens str. C58 chromosome circular, complete sequence	125	6.75302	6.75457	0.00022918
>gi|319777789|ref|NC_014918.1| Mesorhizobium ciceri biovar biserrulae WSM1271 plasmid pMESCI01, complete sequence	125	5.92848	5.92984	0.00022959
>gi|296267998|ref|NC_014165.1| Thermobispora bispora DSM 43833 chromosome, complete genome	125	6.92163	6.92323	0.00023086
>gi|241258599|ref|NC_012852.1| Rhizobium leguminosarum bv. trifolii WSM1325 plasmid pR132504, complete sequence	125	5.84398	5.84533	0.00023089
>gi|302035394|ref|NC_014355.1| Candidatus Nitrospira defluvii, complete genome	125	6.93459	6.93621	0.00023249
>gi|323356448|ref|NC_015125.1| Microbacterium testaceum StLB037, complete genome	125	6.8995	6.90112	0.00023532
>gi|194335117|ref|NC_011061.1| Prosthecochloris aestuarii DSM 271 plasmid pPAES01, complete sequence	125	5.12361	5.12482	0.00023604
>gi|229587271|ref|NC_012654.1| Clostridium botulinum Ba4 str. 657 plasmid pCLJ, complete sequence	125	5.73088	5.73223	0.00023621
>gi|74316018|ref|NC_007404.1| Thiobacillus denitrificans ATCC 25259 chromosome, complete genome	125	6.76328	6.76488	0.00023628
>gi|295687459|ref|NC_014100.1| Caulobacter segnis ATCC 21756 chromosome, complete genome	125	6.96734	6.969	0.00023686
>gi|15617929|ref|NC_000922.1| Chlamydophila pneumoniae CWL029, complete genome	125	6.38945	6.39097	0.00023741
>gi|291612472|ref|NC_013959.1| Sideroxydans lithotrophicus ES-1 chromosome, complete genome	125	6.77704	6.77866	0.00023899
>gi|330818808|ref|NC_015378.1| Burkholderia gladioli BSR3 plasmid bgla_3p, complete sequence	125	5.40872	5.41002	0.00023984
>gi|332668532|ref|NC_015514.1| Cellulomonas fimi ATCC 484 chromosome, complete genome	125	6.92941	6.93107	0.00024048
>gi|284807103|ref|NC_013770.1| Sulfolobus islandicus L.D.8.5 plasmid pLD8501, complete sequence	125	4.72299	4.72413	0.00024054
>gi|121996810|ref|NC_008789.1| Halorhodospira halophila SL1 chromosome, complete genome	125	6.72727	6.72889	0.00024171
>gi|343126711|ref|NC_015903.1| Borrelia bissettii DN127 plasmid cp32-11, complete sequence	125	4.77945	4.78061	0.00024211
>gi|300693042|ref|NC_014310.1| Ralstonia solanacearum PSI07 megaplasmid, complete sequence	125	6.6185	6.62011	0.00024254
>gi|320101555|ref|NC_014962.1| Isosphaera pallida ATCC 43644 chromosome, complete genome	125	7.03753	7.03924	0.00024283
>gi|337287573|ref|NC_015682.1| Thermodesulfobacterium sp. OPB45 chromosome, complete genome	125	6.51276	6.51435	0.00024368
>gi|288962075|ref|NC_013858.1| Azospirillum sp. B510 plasmid pAB510d, complete sequence	125	6.09799	6.09948	0.00024429
>gi|62184647|ref|NC_004552.2| Chlamydophila abortus S26/3, complete genome	125	6.35799	6.35955	0.00024564
>gi|347753732|ref|NC_016024.1| Candidatus Chloracidobacterium thermophilum B chromosome chromosome 1, complete sequence	125	6.72804	6.72969	0.0002457
>gi|56750010|ref|NC_006576.1| Synechococcus elongatus PCC 6301 chromosome, complete genome	125	6.73011	6.73177	0.00024674
>gi|302381116|ref|NC_014375.1| Brevundimonas subvibrioides ATCC 15264 chromosome, complete genome	125	6.83655	6.83824	0.00024694
>gi|193211676|ref|NC_011027.1| Chlorobaculum parvum NCIB 8327 chromosome, complete genome	125	6.65904	6.6607	0.00024862
>gi|336252096|ref|NC_015666.1| Halopiger xanaduensis SH-6 chromosome, complete genome	125	6.86374	6.86545	0.00024907
>gi|260751908|ref|NC_013367.1| Escherichia coli O111:H- str. 11128 plasmid pO111_4, complete sequence	125	4.20394	4.20499	0.00025006
>gi|161527512|ref|NC_010085.1| Nitrosopumilus maritimus SCM1 chromosome, complete genome	125	6.51559	6.51723	0.00025216
>gi|159185562|ref|NC_003063.2| Agrobacterium tumefaciens str. C58 chromosome linear, complete sequence	125	6.61647	6.61814	0.000253
>gi|57639935|ref|NC_006624.1| Thermococcus kodakarensis KOD1, complete genome	125	6.6192	6.62089	0.00025565
>gi|81298811|ref|NC_007604.1| Synechococcus elongatus PCC 7942 chromosome, complete genome	125	6.72999	6.73171	0.00025666
>gi|339717962|ref|NC_012725.2| Burkholderia glumae BGR1 plasmid bglu_4p, complete sequence	125	5.42746	5.42885	0.00025696
>gi|294508916|ref|NC_014023.1| Bacillus megaterium QM B1551 plasmid pBM700, complete sequence	125	5.5152	5.51662	0.00025746
>gi|288817321|ref|NC_013799.1| Hydrogenobacter thermophilus TK-6, complete genome	125	6.54064	6.54233	0.00025823
>gi|148269145|ref|NC_009486.1| Thermotoga petrophila RKU-1 chromosome, complete genome	125	6.56021	6.56191	0.00025824
>gi|114568554|ref|NC_008347.1| Maricaulis maris MCS10 chromosome, complete genome	125	6.8267	6.82849	0.00026084
>gi|110666976|ref|NC_008212.1| Haloquadratum walsbyi DSM 16790, complete genome	125	6.79513	6.7969	0.00026114
>gi|238921767|ref|NC_012780.1| Eubacterium eligens ATCC 27750 plasmid unnamed, complete sequence	125	6.09644	6.09803	0.00026123
>gi|313124788|ref|NC_014729.1| Halogeometricum borinquense DSM 11551 chromosome, complete genome	125	6.74957	6.75134	0.00026253
>gi|343127324|ref|NC_015921.1| Borrelia bissettii DN127 chromosome, complete genome	125	6.25393	6.25558	0.00026382
>gi|114797051|ref|NC_008358.1| Hyphomonas neptunium ATCC 15444 chromosome, complete genome	125	6.86799	6.86981	0.00026404
>gi|124024712|ref|NC_008819.1| Prochlorococcus marinus str. NATL1A, complete genome	125	6.56988	6.57162	0.00026464
>gi|11496583|ref|NC_001849.1| Borrelia burgdorferi B31 plasmid lp17, complete sequence	125	4.52252	4.52372	0.00026617
>gi|218875340|ref|NC_011780.1| Borrelia burgdorferi ZS7 plasmid ZS7_lp28-1, complete sequence	125	4.66708	4.66835	0.00027124
>gi|312193897|ref|NC_014666.1| Frankia sp. EuI1c chromosome, complete genome	125	7.24432	7.24629	0.00027163
>gi|297616214|ref|NC_014220.1| Syntrophothermus lipocalidus DSM 12680 chromosome, complete genome	125	6.68039	6.68222	0.0002736
>gi|257386085|ref|NC_013202.1| Halomicrobium mukohataei DSM 12286 chromosome, complete genome	125	6.79198	6.79384	0.00027446
>gi|225849564|ref|NC_012440.1| Persephonella marina EX-H1 chromosome, complete genome	125	6.58481	6.58662	0.00027486
>gi|58021288|ref|NC_002179.2| Chlamydophila pneumoniae AR39, complete genome	125	6.38907	6.39084	0.00027709
>gi|261414414|ref|NC_013410.1| Fibrobacter succinogenes subsp. succinogenes S85, complete genome	125	6.88373	6.88565	0.00027837
>gi|328954613|ref|NC_015389.1| Coriobacterium glomerans PW2 chromosome, complete genome	125	6.62461	6.62645	0.00027863
>gi|28899855|ref|NC_004605.1| Vibrio parahaemolyticus RIMD 2210633 chromosome chromosome 2, complete sequence	125	6.57267	6.57451	0.0002808
>gi|170076636|ref|NC_010475.1| Synechococcus sp. PCC 7002 chromosome, complete genome	125	6.77739	6.7793	0.0002812
>gi|317120849|ref|NC_014831.1| Thermaerobacter marianensis DSM 12885 chromosome, complete genome	125	6.75312	6.75505	0.00028503
>gi|313678900|ref|NC_014761.1| Oceanithermus profundus DSM 14977 chromosome, complete genome	125	6.66157	6.66348	0.00028665
>gi|191639869|ref|NC_011002.1| Burkholderia cenocepacia J2315 chromosome chromosome 3, complete sequence	125	6.24165	6.24346	0.00028922
>gi|110632362|ref|NC_008254.1| Mesorhizobium sp. BNC1, complete genome	125	6.94369	6.9457	0.00028942
>gi|239813019|ref|NC_012791.1| Variovorax paradoxus S110 chromosome chromosome 1, complete sequence	125	7.0492	7.05125	0.00028978
>gi|206900094|ref|NC_011297.1| Dictyoglomus thermophilum H-6-12, complete genome	125	6.59134	6.59326	0.00029097
>gi|187917883|ref|NC_010673.1| Borrelia hermsii DAH chromosome, complete genome	125	6.264	6.26585	0.00029451
>gi|253997713|ref|NC_012969.1| Methylovorus sp. SIP3-4 chromosome, complete genome	125	6.77549	6.77748	0.00029455
>gi|253997713|ref|NC_012969.1| Methylovorus glucosetrophus SIP3-4 chromosome, complete genome	125	6.77549	6.77748	0.00029455
>gi|340785197|ref|NC_015856.1| Collimonas fungivorans Ter331 chromosome, complete genome	125	7.01382	7.01589	0.00029515
>gi|188590795|ref|NC_010528.1| Cupriavidus taiwanensis LMG 19424 chromosome 1, complete sequence	125	6.83263	6.83465	0.00029566
>gi|281411444|ref|NC_013642.1| Thermotoga naphthophila RKU-10, complete genome	125	6.55669	6.55864	0.0002967
>gi|294053541|ref|NC_014008.1| Coraliomargarita akajimensis DSM 45221 chromosome, complete genome	125	6.87309	6.87514	0.00029761
>gi|189909570|ref|NC_010842.1| Leptospira biflexa serovar Patoc strain 'Patoc 1 (Ames)' chromosome chromosome I, complete sequence	125	6.85574	6.8578	0.00029942
>gi|54021964|ref|NC_006361.1| Nocardia farcinica IFM 10152 chromosome, complete genome	125	7.07858	7.08071	0.00030044
>gi|110677421|ref|NC_008209.1| Roseobacter denitrificans OCh 114, complete genome	125	6.91521	6.91729	0.00030115
>gi|16263748|ref|NC_003078.1| Sinorhizobium meliloti 1021 plasmid pSymB, complete sequence	125	6.5252	6.52717	0.00030151
>gi|13540831|ref|NC_002689.2| Thermoplasma volcanium GSS1 chromosome, complete genome	125	6.49901	6.50097	0.00030202
>gi|161833634|ref|NC_010118.1| Candidatus Sulcia muelleri GWSS, complete genome	125	5.6892	5.69092	0.00030209
>gi|91974482|ref|NC_007958.1| Rhodopseudomonas palustris BisB5 chromosome, complete genome	125	6.98845	6.99057	0.00030303
>gi|255534169|ref|NC_013062.1| Flavobacteriaceae bacterium 3519-10, complete genome	125	6.74115	6.74319	0.00030354
>gi|253995374|ref|NC_012968.1| Methylotenera mobilis JLW8 chromosome, complete genome	125	6.7051	6.70714	0.00030387
>gi|107025343|ref|NC_008061.1| Burkholderia cenocepacia AU 1054 chromosome 2, complete sequence	125	6.74432	6.74637	0.00030413
>gi|313674129|ref|NC_014759.1| Marivirga tractuosa DSM 4126 chromosome, complete genome	125	6.95323	6.95535	0.00030418
>gi|163659859|ref|NC_010160.1| Bartonella tribocorum CIP 105476 plasmid pBT01, complete sequence	125	4.66545	4.66687	0.00030559
>gi|344201337|ref|NC_015945.1| Muricauda ruestringensis DSM 13258 chromosome, complete genome	125	6.88349	6.88562	0.00030949
>gi|297558985|ref|NC_014210.1| Nocardiopsis dassonvillei subsp. dassonvillei DSM 43111 chromosome, complete genome	125	7.05985	7.06204	0.00031011
>gi|170287807|ref|NC_010483.1| Thermotoga sp. RQ2 chromosome, complete genome	125	6.57256	6.57463	0.00031498
>gi|257054089|ref|NC_013159.1| Saccharomonospora viridis DSM 43017 chromosome, complete genome	125	6.93314	6.93533	0.00031615
>gi|170079553|ref|NC_010480.1| Synechococcus sp. PCC 7002 plasmid pAQ6, complete sequence	125	5.39241	5.39412	0.00031798
>gi|162446888|ref|NC_010163.1| Acholeplasma laidlawii PG-8A chromosome, complete genome	125	6.47415	6.47621	0.00031854
>gi|330464883|ref|NC_015434.1| Verrucosispora maris AB-18-032 chromosome, complete genome	125	7.12313	7.12541	0.00031995
>gi|51598263|ref|NC_006156.1| Borrelia garinii PBi chromosome chromosome linear, complete sequence	125	6.25525	6.25726	0.00032047
>gi|305664376|ref|NC_014472.1| Maribacter sp. HTCC2170 chromosome, complete genome	125	6.88631	6.88854	0.00032249
>gi|269958148|ref|NC_013531.1| Xylanimonas cellulosilytica DSM 15894 plasmid pXCEL01, complete sequence	125	5.24618	5.24787	0.00032286
>gi|169786833|ref|NC_010396.1| Acinetobacter baumannii SDF plasmid p2ABSDF, complete sequence	125	4.69553	4.69705	0.00032444
>gi|304313778|ref|NC_014408.1| Methanothermobacter marburgensis str. Marburg chromosome, complete genome	125	6.51228	6.5144	0.00032514
>gi|322437479|ref|NC_015065.1| Acidobacterium sp. MP5ACTX9 plasmid pACIX902, complete sequence	125	5.77651	5.77839	0.00032524
>gi|311103224|ref|NC_014640.1| Achromobacter xylosoxidans A8 chromosome, complete genome	125	7.1446	7.14693	0.00032592
>gi|298345126|ref|NC_014246.1| Mobiluncus curtisii ATCC 43063 chromosome, complete genome	125	6.63057	6.63273	0.00032598
>gi|340616011|ref|NC_015844.1| Zobellia galactanivorans, complete genome	125	7.0408	7.04309	0.00032646
>gi|226358014|ref|NC_012529.1| Deinococcus deserti VCD115 plasmid 2, complete sequence	125	5.79631	5.79823	0.00033015
>gi|10957530|ref|NC_000959.1| Deinococcus radiodurans R1 plasmid CP1, complete sequence	125	4.94503	4.94667	0.00033027
>gi|283777802|ref|NC_013720.1| Pirellula staleyi DSM 6068 chromosome, complete genome	125	7.09077	7.09315	0.00033444
>gi|163943459|ref|NC_010181.1| Bacillus weihenstephanensis KBAB4 plasmid pBWB402, complete sequence	125	5.17425	5.17599	0.00033566
>gi|311113888|ref|NC_014644.1| Gardnerella vaginalis ATCC 14019 chromosome, complete genome	125	6.52083	6.52302	0.0003362
>gi|158421624|ref|NC_009937.1| Azorhizobium caulinodans ORS 571, complete genome	125	7.02857	7.03098	0.00034247
>gi|284928601|ref|NC_013771.1| Cyanobacterium UCYN-A, complete genome	125	6.45829	6.4605	0.00034251
>gi|313116827|ref|NC_014731.1| Halogeometricum borinquense DSM 11551 plasmid pHBOR02, complete sequence	125	5.82907	5.83108	0.00034563
>gi|325168279|ref|NC_015184.1| Agrobacterium sp. H13-3 plasmid pAspH13-3a, complete sequence	125	6.0781	6.08021	0.00034673
>gi|291278433|ref|NC_013939.1| Deferribacter desulfuricans SSM1, complete genome	125	6.64785	6.65017	0.00034791
>gi|308513210|ref|NC_013895.2| Clostridiales genomosp. BVAB3 str. UPII9-5 chromosome, complete genome	125	6.55633	6.55862	0.00034875
>gi|94986445|ref|NC_008011.1| Lawsonia intracellularis PHE/MN1-00 chromosome, complete genome	125	6.46238	6.46464	0.00034965
>gi|312137514|ref|NC_014659.1| Rhodococcus equi 103S, complete genome	125	7.00126	7.00372	0.00035145
>gi|119871520|ref|NC_008701.1| Pyrobaculum islandicum DSM 4184 chromosome, complete genome	125	6.56028	6.5626	0.00035348
>gi|345301888|ref|NC_015966.1| Rhodothermus marinus SG0.5JP17-172 chromosome, complete genome	125	6.80719	6.80961	0.00035555
>gi|91785913|ref|NC_007948.1| Polaromonas sp. JS666 chromosome, complete genome	125	7.01453	7.01705	0.00035849
>gi|15594346|ref|NC_001318.1|NC_001318 Borrelia burgdorferi B31 chromosome, complete genome	125	6.25799	6.26024	0.00035929
>gi|302336548|ref|NC_014364.1| Spirochaeta smaragdinae DSM 11293 chromosome, complete genome	125	6.96633	6.96884	0.00035974
>gi|333917679|ref|NC_015564.1| Amycolicicoccus subflavus DQS3-9A1 chromosome, complete genome	125	6.97417	6.97669	0.0003607
>gi|38505668|ref|NC_005230.1| Synechocystis sp. PCC 6803 plasmid pSYSA, complete sequence	125	5.3127	5.31464	0.00036527
>gi|288962595|ref|NC_013859.1| Azospirillum sp. B510 plasmid pAB510e, complete sequence	125	6.02894	6.03115	0.00036563
>gi|304319677|ref|NC_014414.1| Parvularcula bermudensis HTCC2503 chromosome, complete genome	125	6.76133	6.7638	0.00036612
>gi|256374160|ref|NC_013093.1| Actinosynnema mirum DSM 43827 chromosome, complete genome	125	7.2147	7.21738	0.00037076
>gi|209547612|ref|NC_011369.1| Rhizobium leguminosarum bv. trifolii WSM2304 chromosome, complete genome	125	6.95529	6.95788	0.00037158
>gi|169235049|ref|NC_010364.1| Halobacterium salinarum R1, complete genome	125	6.59978	6.60224	0.00037352
>gi|57165207|ref|NC_002678.2| Mesorhizobium loti MAFF303099 chromosome, complete genome	125	7.14568	7.14835	0.00037378
>gi|125654605|ref|NC_009007.1| Rhodobacter sphaeroides 2.4.1 plasmid A, partial sequence	125	5.3543	5.3563	0.00037477
>gi|333988640|ref|NC_015576.1| Mycobacterium sp. JDM601 chromosome, complete genome	125	6.96525	6.96788	0.00037776
>gi|307728076|ref|NC_014539.1| Burkholderia sp. CCGE1003 chromosome chromosome 1, complete sequence	125	6.90875	6.91137	0.00037821
>gi|206895078|ref|NC_011295.1| Coprothermobacter proteolyticus DSM 5265, complete genome	125	6.45234	6.45478	0.00037865
>gi|313199777|ref|NC_014733.1| Methylovorus sp. MP688 chromosome, complete genome	125	6.75518	6.75774	0.00037894
>gi|73537298|ref|NC_007348.1| Ralstonia eutropha JMP134 chromosome chromosome 2, complete sequence	125	6.734	6.73656	0.00037927
>gi|113866031|ref|NC_008313.1| Ralstonia eutropha H16 chromosome 1, complete genome	125	6.90607	6.90869	0.00037943
>gi|150400439|ref|NC_009635.1| Methanococcus aeolicus Nankai-3, complete genome	125	6.49429	6.49676	0.00038
>gi|85372828|ref|NC_007722.1| Erythrobacter litoralis HTCC2594 chromosome, complete genome	125	6.78306	6.78565	0.0003816
>gi|315630472|ref|NC_014820.1| Cenarchaeum symbiosum A, complete genome	125	6.60898	6.61151	0.00038263
>gi|182676785|ref|NC_010578.1| Beijerinckia indica subsp. indica ATCC 9039 plasmid pBIND02, complete sequence	125	5.12256	5.12452	0.00038278
>gi|300781937|ref|NC_014318.1| Amycolatopsis mediterranei U32 chromosome, complete genome	125	7.30838	7.31119	0.00038348
>gi|337264537|ref|NC_015675.1| Mesorhizobium opportunistum WSM2075 chromosome, complete genome	125	7.13614	7.13889	0.00038522
>gi|296127869|ref|NC_014151.1| Cellulomonas flavigena DSM 20109 chromosome, complete genome	125	6.91357	6.91625	0.00038731
>gi|220933193|ref|NC_011901.1| Thioalkalivibrio sulfidophilus HL-EbGr7 chromosome, complete genome	125	6.838	6.84066	0.00038973
>gi|269793358|ref|NC_013521.1| Sanguibacter keddieii DSM 10542 chromosome, complete genome	125	6.92705	6.92976	0.00039029
>gi|269925123|ref|NC_013525.1| Thermobaculum terrenum ATCC BAA-798 chromosome 1, complete genome	125	6.60527	6.60785	0.00039047
>gi|347526385|ref|NC_015976.1| Sphingobium sp. SYK-6, complete genome	125	6.92149	6.9242	0.00039114
>gi|83814055|ref|NC_007677.1| Salinibacter ruber DSM 13855, complete genome	125	6.84879	6.85147	0.00039131
>gi|313667214|ref|NC_014753.1| Oceanithermus profundus DSM 14977 plasmid pOCEPR01, complete sequence	125	5.42997	5.43209	0.00039178
>gi|334143099|ref|NC_015581.1| Thioalkalimicrobium cyclicum ALM1 chromosome, complete genome	125	6.58453	6.58711	0.0003925
>gi|295680425|ref|NC_014119.1| Burkholderia sp. CCGE1002 chromosome 3, complete sequence	125	6.40663	6.40915	0.00039279
>gi|269954810|ref|NC_013530.1| Xylanimonas cellulosilytica DSM 15894 chromosome, complete genome	125	6.87151	6.87421	0.00039293
>gi|269124277|ref|NC_013510.1| Thermomonospora curvata DSM 43183 chromosome, complete genome	125	7.04942	7.05222	0.00039819
>gi|197103466|ref|NC_011144.1| Phenylobacterium zucineum HLK1, complete genome	125	6.89992	6.90267	0.00039823
>gi|350273053|ref|NC_016050.1| Rickettsia japonica YH, complete genome	125	6.40669	6.40924	0.00039874
>gi|91791058|ref|NC_007950.1| Polaromonas sp. JS666 plasmid 2, complete sequence	125	5.82746	5.8298	0.00040009
>gi|330500914|ref|NC_015410.1| Pseudomonas mendocina NK-01 chromosome, complete genome	125	7.03335	7.03617	0.00040052
>gi|313202490|ref|NC_014734.1| Paludibacter propionicigenes WB4 chromosome, complete genome	125	6.86475	6.86751	0.0004015
>gi|316931396|ref|NC_014834.1| Rhodopseudomonas palustris DX-1 chromosome, complete genome	125	7.03091	7.03374	0.00040304
>gi|319785620|ref|NC_014924.1| Pseudoxanthomonas suwonensis 11-1 chromosome, complete genome	125	6.83215	6.83492	0.00040561
>gi|343127183|ref|NC_015918.1| Borrelia bissettii DN127 plasmid lp28-7, complete sequence	125	4.78165	4.78359	0.00040603
>gi|189218017|ref|NC_010794.1| Methylacidiphilum infernorum V4, complete genome	125	6.65759	6.6603	0.0004065
>gi|189458505|ref|NC_010813.1| Corynebacterium aurimucosum ATCC 700975 plasmid pET44827, complete sequence	125	4.76019	4.76212	0.00040666
>gi|330819133|ref|NC_015376.1| Burkholderia gladioli BSR3 chromosome chromosome 2, complete sequence	125	6.86652	6.86932	0.00040711
>gi|269836033|ref|NC_013523.1| Sphaerobacter thermophilus DSM 20745 chromosome 1, complete genome	125	6.73618	6.73893	0.00040722
>gi|134093294|ref|NC_009138.1| Herminiimonas arsenicoxydans chromosome, complete genome	125	6.8328	6.83559	0.00040757
>gi|340623184|ref|NC_015847.1| Methanococcus maripaludis XI chromosome, complete genome	125	6.54051	6.54322	0.00041332
>gi|333898208|ref|NC_015556.1| Pseudomonas fulva 12-X chromosome, complete genome	125	6.99015	6.99305	0.00041514
>gi|108756767|ref|NC_008095.1| Myxococcus xanthus DK 1622 chromosome, complete genome	125	7.25891	7.26196	0.00042006
>gi|70728250|ref|NC_004129.6| Pseudomonas fluorescens Pf-5 chromosome, complete genome	125	7.14771	7.15074	0.00042355
>gi|32265499|ref|NC_004917.1| Helicobacter hepaticus ATCC 51449 chromosome, complete genome	125	6.55326	6.55607	0.00042801
>gi|222084201|ref|NC_011985.1| Agrobacterium radiobacter K84 chromosome 1, complete genome	125	6.90067	6.90363	0.00042946
>gi|116249766|ref|NC_008380.1| Rhizobium leguminosarum bv. viciae 3841, complete genome	125	7.00192	7.00492	0.00042969
>gi|307352168|ref|NC_014507.1| Methanoplanus petrolearius DSM 11571 chromosome, complete genome	125	6.75193	6.75483	0.00042988
>gi|283782520|ref|NC_013721.1| Gardnerella vaginalis 409-05 chromosome, complete genome	125	6.50705	6.50985	0.00043017
>gi|15668172|ref|NC_000909.1| Methanocaldococcus jannaschii DSM 2661 chromosome, complete genome	125	6.5195	6.52231	0.00043046
>gi|197336667|ref|NC_011186.1| Vibrio fischeri MJ11 chromosome II, complete sequence	125	6.45015	6.45293	0.00043079
>gi|222053117|ref|NC_011979.1| Geobacter sp. FRC-32 chromosome, complete genome	125	6.93195	6.93494	0.00043171
>gi|238618479|ref|NC_012726.1| Sulfolobus islandicus M.16.4 chromosome, complete genome	125	6.71084	6.71375	0.00043263
>gi|92109490|ref|NC_007960.1| Nitrobacter hamburgensis X14 plasmid 2, complete sequence	125	5.57322	5.57564	0.0004332
>gi|295675101|ref|NC_014117.1| Burkholderia sp. CCGE1002 chromosome 1, complete sequence	125	6.84445	6.84743	0.00043472
>gi|203288867|ref|NC_011262.1| Borrelia duttonii Ly plasmid pl31, complete sequence	125	4.78886	4.79095	0.0004352
>gi|226354810|ref|NC_012526.1| Deinococcus deserti VCD115 chromosome, complete genome	125	6.74829	6.75124	0.00043556
>gi|188591847|ref|NC_010530.1| Cupriavidus taiwanensis LMG 19424 chromosome 2, complete sequence	125	6.69642	6.69937	0.00043911
>gi|111114823|ref|NC_008277.1| Borrelia afzelii PKo, complete genome	125	6.25506	6.25781	0.00043919
>gi|255529916|ref|NC_013061.1| Pedobacter heparinus DSM 2366 chromosome, complete genome	125	7.01119	7.01429	0.00044155
>gi|187935795|ref|NC_010680.1| Clostridium botulinum B str. Eklund 17B plasmid pCLL, complete sequence	125	4.97568	4.97789	0.00044288
>gi|126442307|ref|NC_009075.1| Burkholderia pseudomallei 668 chromosome chromosome II, complete sequence	125	6.79319	6.7962	0.00044423
>gi|197120421|ref|NC_011145.1| Anaeromyxobacter sp. K chromosome, complete genome	125	7.00219	7.00531	0.00044512
>gi|255033817|ref|NC_013037.1| Dyadobacter fermentans DSM 18053 chromosome, complete genome	125	7.14093	7.14412	0.00044675
>gi|78064658|ref|NC_007510.1| Burkholderia sp. 383 chromosome 1, complete genome	125	6.86544	6.86853	0.00044952
>gi|87198026|ref|NC_007794.1| Novosphingobium aromaticivorans DSM 12444 chromosome, complete genome	125	6.84957	6.85266	0.00045056
>gi|110832861|ref|NC_008260.1| Alcanivorax borkumensis SK2 chromosome, complete genome	125	6.79213	6.79519	0.00045061
>gi|145218822|ref|NC_009337.1| Chlorobium phaeovibrioides DSM 265 chromosome, complete genome	125	6.5918	6.59478	0.00045127
>gi|89898822|ref|NC_007908.1| Rhodoferax ferrireducens T118 chromosome, complete genome	125	6.97108	6.97426	0.00045471
>gi|333996462|ref|NC_015578.1| Treponema primitia ZAS-2 chromosome, complete genome	125	6.90638	6.90953	0.00045517
>gi|339625373|ref|NC_015744.1| Chlamydia trachomatis L2c chromosome, complete genome	125	6.31443	6.31731	0.00045522
>gi|83591340|ref|NC_007643.1| Rhodospirillum rubrum ATCC 11170 chromosome, complete genome	125	6.93662	6.93979	0.00045632
>gi|153002879|ref|NC_009675.1| Anaeromyxobacter sp. Fw109-5 chromosome, complete genome	125	7.02028	7.02349	0.00045646
>gi|15678031|ref|NC_000916.1| Methanothermobacter thermautotrophicus str. Delta H chromosome, complete genome	125	6.54139	6.54438	0.00045722
>gi|182411826|ref|NC_010571.1| Opitutus terrae PB90-1 chromosome, complete genome	125	7.07285	7.07609	0.00045815
>gi|297567864|ref|NC_014214.1| Meiothermus silvanus DSM 9946 plasmid pMESIL02, complete sequence	125	5.39301	5.39549	0.00045964
>gi|46198308|ref|NC_005835.1| Thermus thermophilus HB27, complete genome	125	6.57555	6.57858	0.00046036
>gi|222523302|ref|NC_012032.1| Chloroflexus sp. Y-400-fl chromosome, complete genome	125	7.01951	7.02274	0.0004607
>gi|153010078|ref|NC_009668.1| Ochrobactrum anthropi ATCC 49188 chromosome chromosome 2, complete sequence	125	6.57577	6.57882	0.00046414
>gi|222108940|ref|NC_011990.1| Agrobacterium radiobacter K84 plasmid pAtK84b, complete sequence	125	5.56454	5.56713	0.00046471
>gi|222106127|ref|NC_011988.1| Agrobacterium vitis S4 chromosome 2, complete genome	125	6.4063	6.40928	0.00046512
>gi|18311643|ref|NC_003364.1| Pyrobaculum aerophilum str. IM2 chromosome, complete genome	125	6.64474	6.64783	0.00046542
>gi|307725550|ref|NC_014540.1| Burkholderia sp. CCGE1003 chromosome chromosome 2, complete sequence	125	6.77009	6.77326	0.00046758
>gi|15282445|ref|NC_000918.1| Aquifex aeolicus VF5, complete genome	125	6.48866	6.4917	0.00046808
>gi|218885109|ref|NC_011769.1| Desulfovibrio vulgaris str. 'Miyazaki F', complete genome	125	6.90419	6.90743	0.00046978
>gi|323524377|ref|NC_015136.1| Burkholderia sp. CCGE1001 chromosome 1, complete sequence	125	6.90667	6.90991	0.00046984
>gi|261854630|ref|NC_013422.1| Halothiobacillus neapolitanus c2 chromosome, complete genome	125	6.70996	6.71311	0.00047
>gi|339443684|ref|NC_015738.1| Eggerthella sp. YY7918, complete genome	125	6.79247	6.79568	0.00047137
>gi|15789340|ref|NC_002607.1| Halobacterium sp. NRC-1 chromosome, complete genome	125	6.60199	6.60511	0.00047276
>gi|13507739|ref|NC_000912.1| Mycoplasma pneumoniae M129, complete genome	125	6.20993	6.21286	0.00047284
>gi|337738957|ref|NC_015685.1| Oligotropha carboxidovorans OM5 plasmid pOC167, complete sequence	125	5.52151	5.52412	0.00047404
>gi|73539706|ref|NC_007347.1| Ralstonia eutropha JMP134 chromosome 1, complete sequence	125	6.87828	6.88155	0.00047412
>gi|29337300|ref|NC_002620.2| Chlamydia muridarum Nigg, complete genome	125	6.32845	6.33146	0.00047462
>gi|257067223|ref|NC_013172.1| Brachybacterium faecium DSM 4810 chromosome, complete genome	125	6.85586	6.85912	0.00047543
>gi|17227374|ref|NC_003267.1| Nostoc sp. PCC 7120 plasmid pCC7120gamma, complete sequence	125	5.30643	5.30895	0.00047548
>gi|269928379|ref|NC_013524.1| Sphaerobacter thermophilus DSM 20745 chromosome chromosome 2, complete sequence	125	6.3958	6.39884	0.00047648
>gi|54019969|ref|NC_006360.1| Mycoplasma hyopneumoniae 232, complete genome	125	6.24871	6.2517	0.00047845
>gi|294505704|ref|NC_014031.1| Bacillus megaterium QM B1551 plasmid pBM600, complete sequence	125	5.29662	5.29916	0.00047924
>gi|15604717|ref|NC_000117.1| Chlamydia trachomatis D/UW-3/CX, complete genome	125	6.31603	6.31906	0.00047977
>gi|203287471|ref|NC_011244.1| Borrelia recurrentis A1, complete genome	125	6.2669	6.26991	0.0004803
>gi|209916829|ref|NC_011413.1| Escherichia coli SE11 plasmid pSE11-2, complete sequence	125	5.2577	5.26023	0.00048242
>gi|218960350|ref|NS_000195.1| Candidatus Cloacamonas acidaminovorans	125	6.64936	6.65257	0.00048378
>gi|217966449|ref|NC_011661.1| Dictyoglomus turgidum DSM 6724 chromosome, complete genome	125	6.56629	6.56948	0.00048452
>gi|56899872|ref|NC_006578.1| Bacillus thuringiensis serovar konkukian str. 97-27 plasmid pBT9727, complete sequence	125	5.18494	5.18745	0.00048523
>gi|169823514|ref|NC_010371.1| Finegoldia magna ATCC 29328 plasmid pFMC, complete sequence	125	5.57486	5.57758	0.00048701
>gi|237802433|ref|NC_012686.1| Chlamydia trachomatis B/Jali20/OT chromosome, complete genome	125	6.31674	6.31982	0.00048898
>gi|163845603|ref|NC_010175.1| Chloroflexus aurantiacus J-10-fl chromosome, complete genome	125	7.01844	7.02189	0.00049076
>gi|78183584|ref|NC_007513.1| Synechococcus sp. CC9902 chromosome, complete genome	125	6.64698	6.65025	0.00049228
>gi|53721039|ref|NC_006351.1| Burkholderia pseudomallei K96243 chromosome 2, complete sequence	125	6.79913	6.80248	0.00049238
>gi|76788711|ref|NC_007429.1| Chlamydia trachomatis A/HAR-13, complete genome	125	6.31675	6.31987	0.0004935
>gi|222147015|ref|NC_011989.1| Agrobacterium vitis S4 chromosome 1, complete genome	125	6.8689	6.8723	0.00049583
>gi|348027467|ref|NC_016041.1| Glaciecola nitratireducens FR1064 chromosome, complete genome	125	6.91397	6.91741	0.00049696
>gi|237804348|ref|NC_012687.1| Chlamydia trachomatis B/TZ1A828/OT chromosome, complete genome	125	6.31665	6.3198	0.00049797
>gi|302341444|ref|NC_014365.1| Desulfarculus baarsii DSM 2075 chromosome, complete genome	125	6.86057	6.86399	0.00049798
>gi|172059067|ref|NC_010551.1| Burkholderia ambifaria MC40-6 chromosome chromosome 1, complete sequence	125	6.8346	6.83803	0.00050164
>gi|256809973|ref|NC_013156.1| Methanocaldococcus fervens AG86, complete genome	125	6.46949	6.47274	0.00050249
>gi|162958048|ref|NC_007335.2| Prochlorococcus marinus str. NATL2A chromosome, complete genome	125	6.5632	6.5665	0.00050317
>gi|339321330|ref|NC_015723.1| Cupriavidus necator N-1 chromosome 2, complete sequence	125	6.7265	6.72989	0.00050388
>gi|315499382|ref|NC_014817.1| Asticcacaulis excentricus CB 48 chromosome 2, complete sequence	125	6.41699	6.42023	0.00050436
>gi|91777110|ref|NC_007952.1| Burkholderia xenovorans LB400 chromosome chromosome 2, complete sequence	125	6.82436	6.82781	0.00050549
>gi|237784637|ref|NC_012704.1| Corynebacterium kroppenstedtii DSM 44385 chromosome, complete genome	125	6.68622	6.68961	0.00050572
>gi|163842277|ref|NC_010169.1| Brucella suis ATCC 23445 chromosome I, complete sequence	125	6.58182	6.58515	0.00050575
>gi|170746450|ref|NC_010505.1| Methylobacterium radiotolerans JCM 2831 chromosome, complete genome	125	7.08119	7.08477	0.00050586
>gi|283777746|ref|NC_013717.1| Citrobacter rodentium ICC168 plasmid pCROD1, complete sequence	125	5.03348	5.03603	0.00050615
>gi|313681130|ref|NC_014762.1| Sulfuricurvum kujiense DSM 16994 chromosome, complete genome	125	6.70835	6.71176	0.00050786
>gi|54027648|ref|NC_006362.1| Nocardia farcinica IFM 10152 plasmid pNF1, complete sequence	125	5.56279	5.56562	0.00050822
>gi|161519706|ref|NC_010086.1| Burkholderia multivorans ATCC 17616 chromosome 2, complete sequence	125	6.69081	6.69422	0.00050948
>gi|166153973|ref|NC_010287.1| Chlamydia trachomatis 434/Bu, complete genome	125	6.31431	6.31753	0.00050985
>gi|187918714|ref|NC_010676.1| Burkholderia phytofirmans PsJN chromosome chromosome 2, complete sequence	125	6.85693	6.86044	0.00051174
>gi|193082772|ref|NC_011025.1| Mycoplasma arthritidis 158L3-1, complete genome	125	6.21183	6.21502	0.00051213
>gi|186471973|ref|NC_010623.1| Burkholderia phymatum STM815 chromosome 2, complete sequence	125	6.72849	6.73195	0.0005143
>gi|256827818|ref|NC_013173.1| Desulfomicrobium baculatum DSM 4028, complete genome	125	6.89325	6.8968	0.00051572
>gi|170735571|ref|NC_010515.1| Burkholderia cenocepacia MC0-3 chromosome chromosome 2, complete sequence	125	6.80453	6.80805	0.00051647
>gi|77464988|ref|NC_007494.1| Rhodobacter sphaeroides 2.4.1 chromosome 2, complete sequence	125	6.27225	6.27549	0.00051668
>gi|159042556|ref|NC_009952.1| Dinoroseobacter shibae DFL 12 chromosome, complete genome	125	6.87604	6.87961	0.00051842
>gi|315497051|ref|NC_014816.1| Asticcacaulis excentricus CB 48 chromosome chromosome 1, complete sequence	125	6.71052	6.71401	0.00051954
>gi|114326611|ref|NC_008342.1| Nitrosomonas eutropha C91 plasmid2, complete sequence	125	5.04278	5.04541	0.00052021
>gi|116048575|ref|NC_008463.1| Pseudomonas aeruginosa UCBPP-PA14, complete genome	125	7.11268	7.11639	0.00052101
>gi|294672793|ref|NC_014033.1| Prevotella ruminicola 23 chromosome, complete genome	125	6.8561	6.85967	0.00052107
>gi|241202755|ref|NC_012850.1| Rhizobium leguminosarum bv. trifolii WSM1325, complete genome	125	6.97563	6.97927	0.00052181
>gi|297563784|ref|NC_014211.1| Nocardiopsis dassonvillei subsp. dassonvillei DSM 43111 plasmid pNDAS01, complete sequence	125	6.1872	6.19046	0.00052628
>gi|189351978|ref|NC_010805.1| Burkholderia multivorans ATCC 17616 chromosome 2, complete genome	125	6.69073	6.69426	0.00052777
>gi|114319166|ref|NC_008340.1| Alkalilimnicola ehrlichii MLHE-1 chromosome, complete genome	125	6.81275	6.81635	0.00052839
>gi|157825125|ref|NC_009881.1| Rickettsia akari str. Hartford, complete genome	125	6.38789	6.39126	0.0005285
>gi|261403876|ref|NC_013406.1| Paenibacillus sp. Y412MC10 chromosome, complete genome	125	7.14982	7.1536	0.00052885
>gi|219850687|ref|NC_011832.1| Methanosphaerula palustris E1-9c chromosome, complete genome	125	6.76324	6.76683	0.00053083
>gi|58578664|ref|NC_006832.1| Ehrlichia ruminantium str. Welgevonden, complete genome	125	6.47738	6.48083	0.00053149
>gi|218561636|ref|NC_011743.1| Escherichia fergusonii ATCC 35469 plasmid pEFER, complete sequence	125	5.03892	5.0416	0.0005317
>gi|197336471|ref|NC_011185.1| Vibrio fischeri MJ11 plasmid pMJ100, complete sequence	125	5.55174	5.55469	0.00053188
>gi|158520017|ref|NC_009943.1| Desulfococcus oleovorans Hxd3 chromosome, complete genome	125	6.89329	6.89697	0.00053356
>gi|226359415|ref|NC_012522.1| Rhodococcus opacus B4, complete genome	125	7.19554	7.19939	0.00053451
>gi|116254467|ref|NC_008381.1| Rhizobium leguminosarum bv. viciae 3841 plasmid pRL10, complete sequence	125	5.98625	5.98946	0.00053534
>gi|295698114|ref|NC_014108.1| Enterobacter cloacae subsp. cloacae ATCC 13047 plasmid pECL_B, complete sequence	125	5.22523	5.22804	0.00053685
>gi|148238336|ref|NC_009481.1| Synechococcus sp. WH 7803, complete genome	125	6.67161	6.6752	0.00053853
>gi|325284551|ref|NC_015169.1| Deinococcus proteolyticus MRP plasmid pDEIPR01, complete sequence	125	5.79538	5.7985	0.00053898
>gi|221638099|ref|NC_011963.1| Rhodobacter sphaeroides KD131 chromosome chromosome 1, complete sequence	125	6.79602	6.79969	0.00053924
>gi|212550319|ref|NC_011564.1| Candidatus Azobacteroides pseudotrichonymphae genomovar. CFP2 plasmid pCFPG1, complete sequence	125	4.87168	4.87432	0.0005411
>gi|21672841|ref|NC_002932.3| Chlorobium tepidum TLS, complete genome	125	6.63084	6.63444	0.00054267
>gi|319790694|ref|NC_014931.1| Variovorax paradoxus EPS chromosome, complete genome	125	7.1134	7.11727	0.0005433
>gi|352951305|ref|NC_010280.2| Chlamydia trachomatis L2b/UCH-1/proctitis, complete genome	125	6.31409	6.31754	0.00054534
>gi|148552929|ref|NC_009511.1| Sphingomonas wittichii RW1 chromosome, complete genome	125	7.02814	7.03198	0.00054647
>gi|163943169|ref|NC_010180.1| Bacillus weihenstephanensis KBAB4 plasmid pBWB401, complete sequence	125	5.91785	5.92109	0.000547
>gi|124021714|ref|NC_008820.1| Prochlorococcus marinus str. MIT 9303, complete genome	125	6.72589	6.72958	0.0005475
>gi|300702374|ref|NC_014307.1| Ralstonia solanacearum CFBP2957 chromosome, complete genome	125	6.83079	6.83453	0.00054804
>gi|146337175|ref|NC_009445.1| Bradyrhizobium sp. ORS278 chromosome, complete genome	125	7.16963	7.17356	0.00054819
>gi|50841496|ref|NC_006085.1| Propionibacterium acnes KPA171202, complete genome	125	6.70561	6.70929	0.00054864
>gi|311063459|ref|NC_014638.1| Bifidobacterium bifidum PRL2010 chromosome, complete genome	125	6.64266	6.64631	0.00054943
>gi|103485498|ref|NC_008048.1| Sphingopyxis alaskensis RB2256, complete genome	125	6.82168	6.82543	0.00054945
>gi|308182188|ref|NC_014555.1| Helicobacter pylori PeCan4 chromosome, complete genome	125	6.50948	6.51307	0.00055061
>gi|344205421|ref|NC_015947.1| Burkholderia sp. JV3 chromosome, complete genome	125	6.95466	6.9585	0.00055221
>gi|58616727|ref|NC_006831.1| Ehrlichia ruminantium str. Gardel, complete genome	125	6.47348	6.47706	0.00055337
>gi|187922035|ref|NC_010681.1| Burkholderia phytofirmans PsJN chromosome chromosome 1, complete sequence	125	6.94723	6.95109	0.00055518
>gi|302668698|ref|NC_014389.1| Butyrivibrio proteoclasticus B316 plasmid pCY360, complete sequence	125	5.85561	5.85887	0.00055608
>gi|344997652|ref|NC_015953.1| Streptomyces sp. SirexAA-E chromosome, complete genome	125	7.1671	7.1711	0.00055735
>gi|11497621|ref|NC_000917.1| Archaeoglobus fulgidus DSM 4304, complete genome	125	6.63544	6.63914	0.00055763
>gi|328951746|ref|NC_015388.1| Desulfobacca acetoxidans DSM 11109 chromosome, complete genome	125	6.81342	6.81722	0.00055816
>gi|37519569|ref|NC_005125.1| Gloeobacter violaceus PCC 7421 chromosome, complete genome	125	6.96541	6.96931	0.00055969
>gi|184199646|ref|NC_010617.1| Kocuria rhizophila DC2201, complete genome	125	6.72821	6.73198	0.00055974
>gi|59714356|ref|NC_006842.1| Vibrio fischeri ES114 plasmid pES100, complete sequence	125	4.95839	4.96118	0.00056323
>gi|203283926|ref|NC_011229.1| Borrelia duttonii Ly, complete genome	125	6.2667	6.27024	0.00056324
>gi|119896292|ref|NC_008702.1| Azoarcus sp. BH72 chromosome, complete genome	125	6.93819	6.9421	0.00056343
>gi|115350056|ref|NC_008390.1| Burkholderia ambifaria AMMD chromosome chromosome 1, complete sequence	125	6.84818	6.85204	0.00056422
>gi|72383731|ref|NC_007336.1| Ralstonia eutropha JMP134 megaplasmid, complete sequence	125	6.10021	6.10366	0.00056527
>gi|116249460|ref|NC_008379.1| Rhizobium leguminosarum bv. viciae 3841 plasmid pRL9, complete sequence	125	5.84506	5.84838	0.00056777
>gi|17986284|ref|NC_003317.1| Brucella melitensis bv. 1 str. 16M chromosome chromosome I, complete sequence	125	6.62286	6.62662	0.00056807
>gi|298206591|ref|NC_014230.1| Croceibacter atlanticus HTCC2559 chromosome, complete genome	125	6.76741	6.77127	0.00056958
>gi|334319652|ref|NC_015596.1| Sinorhizobium meliloti AK83 chromosome chromosome 2, complete sequence	125	6.52282	6.52653	0.00056974
>gi|91790731|ref|NC_007949.1| Polaromonas sp. JS666 plasmid 1, complete sequence	125	5.85431	5.85767	0.00057342
>gi|301068040|ref|NC_014331.1| Bacillus cereus biovar anthracis str. CI plasmid pCI-XO1, complete sequence	125	5.55739	5.56058	0.00057477
>gi|241661625|ref|NC_012856.1| Ralstonia pickettii 12D chromosome 1, complete sequence	125	6.85909	6.86304	0.00057547
>gi|182677002|ref|NC_010581.1| Beijerinckia indica subsp. indica ATCC 9039 chromosome, complete genome	125	6.91716	6.92117	0.00057934
>gi|148377268|ref|NC_009497.1| Mycoplasma agalactiae PG2, complete genome	125	6.24057	6.24418	0.00057942
>gi|302864508|ref|NC_014391.1| Micromonospora aurantiaca ATCC 27029 chromosome, complete genome	125	7.14356	7.1477	0.00058011
>gi|55376280|ref|NC_006393.1| Haloarcula marismortui ATCC 43049 plasmid pNG500, complete sequence	125	5.42027	5.42342	0.00058205
>gi|334335560|ref|NC_015588.1| Isoptericola variabilis 225 chromosome, complete genome	125	6.81657	6.82055	0.00058325
>gi|209921875|ref|NC_011416.1| Escherichia coli SE11 plasmid pSE11-3, complete sequence	125	5.07932	5.08229	0.00058417
>gi|333911667|ref|NC_015563.1| Delftia sp. Cs1-4 chromosome, complete genome	125	7.122	7.12618	0.00058584
>gi|294672678|ref|NC_010010.2| Bacillus megaterium QM B1551 plasmid pBM300, complete sequence	125	4.72089	4.72367	0.0005876
>gi|229587578|ref|NC_012660.1| Pseudomonas fluorescens SBW25 chromosome, complete genome	125	7.12435	7.12856	0.00058944
>gi|72160406|ref|NC_007333.1| Thermobifida fusca YX chromosome, complete genome	125	6.85833	6.86238	0.00059103
>gi|307543589|ref|NC_014532.1| Halomonas elongata DSM 2581, complete genome	125	6.9056	6.90968	0.00059112
>gi|291294404|ref|NC_013946.1| Meiothermus ruber DSM 1279 chromosome, complete genome	125	6.788	6.79202	0.00059194
>gi|320332618|ref|NC_014958.1| Deinococcus maricopensis DSM 21211 chromosome, complete genome	125	6.84085	6.8449	0.00059231
>gi|237810278|ref|NC_012695.1| Burkholderia pseudomallei MSHR346 chromosome I, complete genome	125	6.90955	6.91365	0.00059264
>gi|283457089|ref|NC_013715.1| Rothia mucilaginosa DY-18 chromosome, complete genome	125	6.65205	6.656	0.00059382
>gi|77404776|ref|NC_007490.1| Rhodobacter sphaeroides 2.4.1 plasmid D, complete sequence	125	5.30093	5.30408	0.00059391
>gi|126455463|ref|NC_009078.1| Burkholderia pseudomallei 1106a chromosome chromosome II, complete sequence	125	6.78843	6.79249	0.00059631
>gi|209395529|ref|NC_011350.1| Escherichia coli O157:H7 str. EC4115 plasmid pO157, complete sequence	125	5.27341	5.27655	0.00059634
>gi|254667448|ref|NC_013010.1| Escherichia coli O157:H7 str. TW14359 plasmid pO157, complete sequence	125	5.27321	5.27636	0.00059663
>gi|255961475|ref|NC_009664.2| Kineococcus radiotolerans SRS30216 chromosome, complete genome	125	6.97456	6.97873	0.00059789
>gi|78211558|ref|NC_007516.1| Synechococcus sp. CC9605, complete genome	125	6.69679	6.7008	0.00059815
>gi|146279973|ref|NC_009430.1| Rhodobacter sphaeroides ATCC 17025 plasmid pRSPA02, complete sequence	125	5.75903	5.76248	0.00059828
>gi|114326664|ref|NC_008343.1| Granulibacter bethesdensis CGDNIH1 chromosome, complete genome	125	6.72967	6.73372	0.00060021
>gi|117676079|ref|NC_008573.1| Shewanella sp. ANA-3 plasmid 1, complete sequence	125	5.7429	5.74635	0.00060031
>gi|317123177|ref|NC_014830.1| Intrasporangium calvum DSM 43043 chromosome, complete genome	125	6.90155	6.90572	0.00060343
>gi|189023268|ref|NC_010742.1| Brucella abortus S19 chromosome 1, complete sequence	125	6.62385	6.62785	0.00060361
>gi|203288272|ref|NC_011246.1| Borrelia recurrentis A1 plasmid pl124, complete sequence	125	5.39054	5.3938	0.00060377
>gi|186474773|ref|NC_010622.1| Burkholderia phymatum STM815 chromosome chromosome 1, complete sequence	125	6.83835	6.84249	0.00060474
>gi|53717639|ref|NC_006350.1| Burkholderia pseudomallei K96243 chromosome chromosome 1, complete sequence	125	6.9069	6.9111	0.00060744
>gi|46445634|ref|NC_005861.1| Candidatus Protochlamydia amoebophila UWE25, complete genome	125	6.67973	6.6838	0.00060974
>gi|242277482|ref|NC_012881.1| Desulfovibrio salexigens DSM 2638, complete genome	125	6.92923	6.93346	0.0006098
>gi|182676825|ref|NC_010580.1| Beijerinckia indica subsp. indica ATCC 9039 plasmid pBIND01, complete sequence	125	5.55678	5.56018	0.00061053
>gi|302346166|ref|NC_014371.1| Prevotella melaninogenica ATCC 25845 chromosome chromosome II, complete sequence	125	6.43437	6.4383	0.00061071
>gi|171056692|ref|NC_010524.1| Leptothrix cholodnii SP-6 chromosome, complete genome	125	6.98776	6.99205	0.00061377
>gi|332304386|ref|NC_015497.1| Glaciecola sp. 4H-3-7+YE-5 chromosome, complete genome	125	7.0002	7.00451	0.00061542
>gi|332304386|ref|NC_015497.1| Glaciecola sp. 4H-3-7+YE-5 chromosome, complete genome	125	7.0002	7.00451	0.00061542
>gi|187250423|ref|NC_010644.1| Elusimicrobium minutum Pei191 chromosome, complete genome	125	6.51277	6.51678	0.00061606
>gi|220915123|ref|NC_011891.1| Anaeromyxobacter dehalogenans 2CP-1 chromosome, complete genome	125	6.99819	7.00253	0.00061956
>gi|209552195|ref|NC_011371.1| Rhizobium leguminosarum bv. trifolii WSM2304 plasmid pRLG204, complete sequence	125	5.70882	5.71237	0.00062093
>gi|161617991|ref|NC_010103.1| Brucella canis ATCC 23365 chromosome I, complete sequence	125	6.62034	6.62446	0.00062201
>gi|150395228|ref|NC_009636.1| Sinorhizobium medicae WSM419 chromosome, complete genome	125	6.87444	6.87873	0.00062268
>gi|195952380|ref|NC_011126.1| Hydrogenobaculum sp. Y04AAS1 chromosome, complete genome	125	6.48994	6.49399	0.00062272
>gi|226303489|ref|NC_012490.1| Rhodococcus erythropolis PR4, complete genome	125	7.11058	7.11502	0.00062487
>gi|332290650|ref|NC_015496.1| Krokinobacter sp. 4H-3-7-5 chromosome, complete genome	125	6.82693	6.83121	0.00062751
>gi|332290650|ref|NC_015496.1| Krokinobacter sp. 4H-3-7-5 chromosome, complete genome	125	6.82693	6.83121	0.00062751
>gi|42516522|ref|NC_002967.9| Treponema denticola ATCC 35405 chromosome, complete genome	125	6.75057	6.75482	0.0006291
>gi|148550551|ref|NC_009507.1| Sphingomonas wittichii RW1 plasmid pSWIT01, complete sequence	125	5.78887	5.79254	0.00063347
>gi|319788982|ref|NC_014926.1| Thermovibrio ammonificans HB-1 chromosome, complete genome	125	6.52293	6.52707	0.00063473
>gi|82698932|ref|NC_007618.1| Brucella melitensis biovar Abortus 2308 chromosome chromosome I, complete sequence	125	6.62341	6.62762	0.00063506
>gi|90019649|ref|NC_007912.1| Saccharophagus degradans 2-40 chromosome, complete genome	125	7.00051	7.00496	0.0006354
>gi|23577970|ref|NC_004319.1| Corynebacterium efficiens YS-314 plasmid pCE2, complete sequence	125	4.67131	4.67429	0.00063804
>gi|325284916|ref|NC_015167.1| Cellulophaga lytica DSM 7489 chromosome, complete genome	125	6.8725	6.87689	0.00063867
>gi|66043271|ref|NC_007005.1| Pseudomonas syringae pv. syringae B728a, complete genome	125	7.08137	7.0859	0.00064016
>gi|116688024|ref|NC_008542.1| Burkholderia cenocepacia HI2424 chromosome chromosome 1, complete sequence	125	6.8387	6.84308	0.00064066
>gi|302344773|ref|NC_014370.1| Prevotella melaninogenica ATCC 25845 chromosome chromosome I, complete sequence	125	6.5512	6.55541	0.00064127
>gi|31791177|ref|NC_002945.3| Mycobacterium bovis AF2122/97, complete genome	125	6.9346	6.93906	0.00064174
>gi|284988629|ref|NC_013757.1| Geodermatophilus obscurus DSM 43160 chromosome, complete genome	125	7.02261	7.02714	0.0006439
>gi|307717717|ref|NC_014484.1| Spirochaeta thermophila DSM 6192 chromosome, complete genome	125	6.68985	6.69417	0.00064472
>gi|33862273|ref|NC_005071.1| Prochlorococcus marinus str. MIT 9313 chromosome, complete genome	125	6.67885	6.68316	0.0006455
>gi|126438353|ref|NC_009074.1| Burkholderia pseudomallei 668 chromosome I, complete genome	125	6.88904	6.89352	0.0006495
>gi|76808520|ref|NC_007434.1| Burkholderia pseudomallei 1710b chromosome chromosome I, complete sequence	125	6.91208	6.91658	0.00064966
>gi|62288991|ref|NC_006932.1| Brucella abortus bv. 1 str. 9-941 chromosome chromosome I, complete sequence	125	6.6239	6.62821	0.00065061
>gi|153007346|ref|NC_009667.1| Ochrobactrum anthropi ATCC 49188 chromosome chromosome 1, complete sequence	125	6.7571	6.7615	0.0006512
>gi|91780071|ref|NC_007953.1| Burkholderia xenovorans LB400 chromosome 3, complete genome	125	6.46462	6.46884	0.00065244
>gi|110645304|ref|NC_002516.2| Pseudomonas aeruginosa PAO1 chromosome, complete genome	125	7.09326	7.0979	0.00065324
>gi|162448269|ref|NC_010162.1| Sorangium cellulosum 'So ce 56', complete genome	125	7.41125	7.4161	0.00065387
>gi|126460778|ref|NC_009049.1| Rhodobacter sphaeroides ATCC 17029 chromosome chromosome 1, complete sequence	125	6.79456	6.79901	0.00065483
>gi|60679597|ref|NC_003228.3| Bacteroides fragilis NCTC 9343 chromosome, complete genome	125	7.01285	7.01745	0.00065529
>gi|24473558|ref|NC_003106.2| Sulfolobus tokodaii str. 7 chromosome, complete genome	125	6.7271	6.73153	0.00065751
>gi|57238731|ref|NC_005295.2| Ehrlichia ruminantium str. Welgevonden chromosome, complete genome	125	6.47753	6.48179	0.0006578
>gi|88657561|ref|NC_007799.1| Ehrlichia chaffeensis str. Arkansas, complete genome	125	6.36727	6.37148	0.00066071
>gi|117621799|ref|NC_008568.1| Borrelia afzelii PKo plasmid lp28, complete sequence	125	4.75134	4.75449	0.00066104
>gi|289595678|ref|NC_013926.1| Aciduliprofundum boonei T469 chromosome, complete genome	125	6.46894	6.47324	0.00066378
>gi|119385557|ref|NC_008687.1| Paracoccus denitrificans PD1222 chromosome 2, complete sequence	125	6.53473	6.53907	0.00066401
>gi|323527923|ref|NC_015137.1| Burkholderia sp. CCGE1001 chromosome chromosome 2, complete sequence	125	6.73906	6.74354	0.00066449
>gi|56694928|ref|NC_003911.11| Ruegeria pomeroyi DSS-3 chromosome, complete genome	125	6.91019	6.9148	0.00066672
>gi|315500818|ref|NC_014815.1| Micromonospora sp. L5 chromosome, complete genome	125	7.13903	7.14379	0.00066686
>gi|256370581|ref|NC_013123.1| Candidatus Sulcia muelleri SMDSEM, complete genome	125	5.73946	5.74329	0.00066695
>gi|32490749|ref|NC_004344.2| Wigglesworthia glossinidia endosymbiont of Glossina brevipalpis chromosome, complete genome	125	6.14053	6.14464	0.00066828
>gi|310286520|ref|NC_014616.1| Bifidobacterium bifidum S17 chromosome, complete genome	125	6.63638	6.64083	0.00066942
>gi|332283253|ref|NC_015458.1| Pusillimonas sp. T7-7 chromosome, complete genome	125	6.88562	6.89025	0.00067223
>gi|289191496|ref|NC_013887.1| Methanocaldococcus sp. FS406-22 chromosome, complete genome	125	6.54233	6.54674	0.00067404
>gi|312602094|ref|NC_014718.1| Burkholderia rhizoxinica HKI 454 plasmid pBRH01, complete sequence	125	6.21179	6.216	0.0006775
>gi|190889639|ref|NC_010994.1| Rhizobium etli CIAT 652, complete genome	125	6.95079	6.95552	0.00067954
>gi|220910783|ref|NC_011886.1| Arthrobacter chlorophenolicus A6 chromosome, complete genome	125	6.93926	6.94398	0.0006801
>gi|108796981|ref|NC_008146.1| Mycobacterium sp. MCS chromosome, complete genome	125	7.05249	7.05731	0.00068316
>gi|300689714|ref|NC_014311.1| Ralstonia solanacearum PSI07 chromosome, complete genome	125	6.84293	6.84763	0.00068624
>gi|302669374|ref|NC_014387.1| Butyrivibrio proteoclasticus B316 chromosome 1, complete genome	125	6.84701	6.85172	0.00068695
>gi|56707135|ref|NC_006530.1| Lactobacillus salivarius UCC118 plasmid pSF118-44, complete sequence	125	4.93998	4.94339	0.00068819
>gi|113952711|ref|NC_008319.1| Synechococcus sp. CC9311, complete genome	125	6.71248	6.71711	0.00068847
>gi|271961609|ref|NC_013595.1| Streptosporangium roseum DSM 43021 chromosome, complete genome	125	7.31056	7.3156	0.00068942
>gi|311111670|ref|NC_014643.1| Rothia dentocariosa ATCC 17931 chromosome, complete genome	125	6.69537	6.69999	0.00069032
>gi|37595821|ref|NC_005128.1| Vibrio vulnificus YJ016 plasmid pYJ016, complete sequence	125	4.98229	4.98573	0.00069134
>gi|330806657|ref|NC_015379.1| Pseudomonas brassicacearum subsp. brassicacearum NFM421 chromosome, complete genome	125	7.13135	7.13628	0.0006914
>gi|282162670|ref|NC_013665.1| Methanocella paludicola SANAE chromosome, complete genome	125	6.76727	6.77196	0.00069149
>gi|254784273|ref|NC_012997.1| Teredinibacter turnerae T7901 chromosome, complete genome	125	7.0116	7.01645	0.00069161
>gi|255961261|ref|NC_007492.2| Pseudomonas fluorescens Pf0-1 chromosome, complete genome	125	7.10488	7.1098	0.00069201
>gi|260752245|ref|NC_013355.1| Zymomonas mobilis subsp. mobilis NCIMB 11163 chromosome, complete genome	125	6.62373	6.62832	0.00069245
>gi|269791619|ref|NC_013522.1| Thermanaerovibrio acidaminovorans DSM 6589 chromosome, complete genome	125	6.56326	6.56781	0.00069288
>gi|344204770|ref|NC_015946.1| Mycoplasma putrefaciens KS1 chromosome, complete genome	125	6.21706	6.2214	0.00069806
>gi|92112136|ref|NC_007963.1| Chromohalobacter salexigens DSM 3043 chromosome, complete genome	125	6.86401	6.86882	0.00070052
>gi|11496697|ref|NC_001853.1| Borrelia burgdorferi B31 plasmid lp28-3, complete sequence	125	4.75219	4.75552	0.0007006
>gi|337754017|ref|NC_015696.1| Francisella sp. TX077308 chromosome, complete genome	125	6.60511	6.60977	0.00070383
>gi|225851546|ref|NC_012441.1| Brucella melitensis ATCC 23457 chromosome chromosome I, complete sequence	125	6.62383	6.62851	0.00070486
>gi|58038254|ref|NC_006672.1| Gluconobacter oxydans 621H plasmid pGOX1, complete sequence	125	5.5095	5.51338	0.00070518
>gi|50953765|ref|NC_002755.2| Mycobacterium tuberculosis CDC1551, complete genome	125	6.93963	6.94453	0.00070638
>gi|283856168|ref|NC_006526.2| Zymomonas mobilis subsp. mobilis ZM4 chromosome, complete genome	125	6.60942	6.6141	0.00070759
>gi|57639934|ref|NC_006625.1| Klebsiella pneumoniae NTUH-K2044 plasmid pK2044, complete sequence	125	5.64733	5.65133	0.0007076
>gi|56968325|ref|NC_004310.3| Brucella suis 1330 chromosome chromosome I, complete sequence	125	6.62014	6.62483	0.00070773
>gi|221232939|ref|NC_011916.1| Caulobacter crescentus NA1000 chromosome, complete genome	125	6.90282	6.90771	0.00070796
>gi|16124256|ref|NC_002696.2| Caulobacter crescentus CB15 chromosome, complete genome	125	6.90001	6.90491	0.00070944
>gi|219846956|ref|NC_011831.1| Chloroflexus aggregans DSM 9485 chromosome, complete genome	125	6.96676	6.97172	0.00071152
>gi|187476514|ref|NC_010645.1| Bordetella avium 197N chromosome, complete genome	125	6.86808	6.87299	0.00071326
>gi|124484829|ref|NC_008942.1| Methanocorpusculum labreanum Z chromosome, complete genome	125	6.55279	6.55747	0.00071352
>gi|162960844|ref|NC_003155.4| Streptomyces avermitilis MA-4680, complete genome	125	7.2513	7.2565	0.00071661
>gi|308183796|ref|NC_014560.1| Helicobacter pylori SJM180 chromosome, complete genome	125	6.51589	6.52056	0.00071693
>gi|122815790|ref|NC_008791.1| Yersinia enterocolitica subsp. enterocolitica 8081 plasmid pYVe8081, complete sequence	125	5.12727	5.13096	0.00071864
>gi|225871699|ref|NC_012483.1| Acidobacterium capsulatum ATCC 51196, complete genome	125	6.9117	6.91669	0.0007208
>gi|313205511|ref|NC_014738.1| Riemerella anatipestifer DSM 15868 chromosome, complete genome	125	6.62968	6.63448	0.00072249
>gi|339477722|ref|NC_015735.1| Candidatus Moranella endobia PCIT chromosome, complete genome	125	6.02759	6.03195	0.00072313
>gi|332798023|ref|NC_015519.1| Tepidanaerobacter sp. Re1 chromosome, complete genome	125	6.73701	6.7419	0.00072485
>gi|222478439|ref|NC_012029.1| Halorubrum lacusprofundi ATCC 49239 chromosome 1, complete genome	125	6.73311	6.73801	0.00072832
>gi|125716887|ref|NC_009009.1| Streptococcus sanguinis SK36, complete genome	125	6.67426	6.67912	0.00072843
>gi|256419057|ref|NC_013132.1| Chitinophaga pinensis DSM 2588 chromosome, complete genome	125	7.25608	7.26137	0.00072893
>gi|218906779|ref|NC_011785.1| Borrelia burgdorferi ZS7 plasmid ZS7_lp28-4, complete sequence	125	4.75636	4.75983	0.00073005
>gi|294101015|ref|NC_014011.1| Aminobacterium colombiense DSM 12261 chromosome, complete genome	125	6.59298	6.5978	0.00073069
>gi|52840256|ref|NC_002942.5| Legionella pneumophila subsp. pneumophila str. Philadelphia 1 chromosome, complete genome	125	6.82719	6.83219	0.00073206
>gi|148259021|ref|NC_009484.1| Acidiphilium cryptum JF-5 chromosome, complete genome	125	6.82611	6.83111	0.00073231
>gi|197116402|ref|NC_011146.1| Geobacter bemidjiensis Bem chromosome, complete genome	125	6.9601	6.9652	0.00073244
>gi|307591951|ref|NC_014533.1| Cyanothece sp. PCC 7822 plasmid Cy782201, complete sequence	125	6.24065	6.24523	0.00073282
>gi|206575481|ref|NC_011282.1| Klebsiella pneumoniae 342 plasmid pKP187, complete sequence	125	5.57063	5.57472	0.00073322
>gi|83319253|ref|NC_007633.1| Mycoplasma capricolum subsp. capricolum ATCC 27343, complete genome	125	6.30067	6.30531	0.00073574
>gi|288559258|ref|NC_013790.1| Methanobrevibacter ruminantium M1 chromosome, complete genome	125	6.76394	6.76895	0.00073888
>gi|73666633|ref|NC_007354.1| Ehrlichia canis str. Jake, complete genome	125	6.41515	6.41993	0.00074353
>gi|333986242|ref|NC_015574.1| Methanobacterium sp. SWAN-1 chromosome, complete genome	125	6.70197	6.70696	0.00074371
>gi|163849457|ref|NC_010172.1| Methylobacterium extorquens PA1 chromosome, complete genome	125	7.03386	7.0391	0.00074417
>gi|45655914|ref|NC_005823.1| Leptospira interrogans serovar Copenhageni str. Fiocruz L1-130 chromosome chromosome I, complete sequence	125	6.927	6.93217	0.00074613
>gi|83588874|ref|NC_007644.1| Moorella thermoacetica ATCC 39073, complete genome	125	6.71574	6.72076	0.00074708
>gi|170719187|ref|NC_010501.1| Pseudomonas putida W619 chromosome, complete genome	125	7.05724	7.06252	0.00074722
>gi|295129529|ref|NC_014039.1| Propionibacterium acnes SK137 chromosome, complete genome	125	6.69313	6.69814	0.00074792
>gi|253698656|ref|NC_012918.1| Geobacter sp. M21, complete genome	125	6.9721	6.97733	0.00074895
>gi|119714272|ref|NC_008699.1| Nocardioides sp. JS614 chromosome, complete genome	125	6.99352	6.99876	0.00074899
>gi|319899888|ref|NC_014933.1| Bacteroides helcogenes P 36-108 chromosome, complete genome	125	6.89778	6.90296	0.00075028
>gi|170731356|ref|NC_010508.1| Burkholderia cenocepacia MC0-3 chromosome chromosome 1, complete sequence	125	6.84399	6.84914	0.00075213
>gi|45357563|ref|NC_005791.1| Methanococcus maripaludis S2 chromosome, complete genome	125	6.51649	6.5214	0.00075351
>gi|336171143|ref|NC_015638.1| Lacinutrix sp. 5H-3-7-4 chromosome, complete genome	125	6.81386	6.81902	0.00075697
>gi|308051505|ref|NC_014544.1| Legionella longbeachae NSW150 plasmid pLLO, complete sequence	125	5.15265	5.15656	0.00075881
>gi|261402131|ref|NC_013407.1| Methanocaldococcus vulcanius M7, complete genome	125	6.53816	6.54312	0.00075891
>gi|182682734|ref|NC_010579.1| Xylella fastidiosa M23 plasmid pXFAS01, complete sequence	125	4.87908	4.88279	0.00075907
>gi|194363778|ref|NC_011071.1| Stenotrophomonas maltophilia R551-3 chromosome, complete genome	125	6.95597	6.96131	0.00076688
>gi|94676460|ref|NC_007984.1| Baumannia cicadellinicola str. Hc (Homalodisca coagulata), complete genome	125	6.13269	6.1374	0.00076715
>gi|217975697|ref|NC_011665.1| Shewanella baltica OS223 plasmid pS22303, complete sequence	125	5.06872	5.07261	0.00076793
>gi|86355669|ref|NC_007761.1| Rhizobium etli CFN 42, complete genome	125	6.93732	6.94265	0.00076819
>gi|288932888|ref|NC_013850.1| Klebsiella variicola At-22 chromosome, complete genome	125	7.03268	7.03809	0.00076915
>gi|269797069|ref|NC_013520.1| Veillonella parvula DSM 2008, complete genome	125	6.62472	6.62982	0.00076949
>gi|116668568|ref|NC_008541.1| Arthrobacter sp. FB24 chromosome chromosome 1, complete sequence	125	6.96765	6.97302	0.00076988
>gi|327402011|ref|NC_015321.1| Fluviicola taffensis DSM 16823 chromosome, complete genome	125	6.96155	6.96694	0.00077246
>gi|310825631|ref|NC_014624.1| Eubacterium limosum KIST612 chromosome, complete genome	125	6.92679	6.93215	0.00077338
>gi|146297766|ref|NC_009441.1| Flavobacterium johnsoniae UW101 chromosome, complete genome	125	7.08065	7.08613	0.00077348
>gi|76817237|ref|NC_007435.1| Burkholderia pseudomallei 1710b chromosome chromosome II, complete sequence	125	6.79838	6.80368	0.00077869
>gi|294494690|ref|NC_014002.1| Methanohalophilus mahii DSM 5219 chromosome, complete genome	125	6.59958	6.60472	0.00077888
>gi|170761847|ref|NC_010503.1| Ureaplasma parvum serovar 3 str. ATCC 27815 chromosome, complete genome	125	6.17218	6.17699	0.00077923
>gi|58038467|ref|NC_006675.1| Gluconobacter oxydans 621H plasmid pGOX4, complete sequence	125	4.41482	4.41827	0.00078021
>gi|126640115|ref|NC_009085.1| Acinetobacter baumannii ATCC 17978, complete genome	125	6.89514	6.90053	0.00078131
>gi|326314823|ref|NC_015138.1| Acidovorax avenae subsp. avenae ATCC 19860 chromosome, complete genome	125	7.03447	7.03997	0.00078205
>gi|300714588|ref|NC_014306.1| Erwinia billingiae Eb661 chromosome, complete genome	125	7.00312	7.0086	0.00078322
>gi|337289620|ref|NC_015683.1| Corynebacterium ulcerans BR-AD22 chromosome, complete genome	125	6.71178	6.71705	0.00078327
>gi|312136230|ref|NC_014658.1| Methanothermus fervidus DSM 2088 chromosome, complete genome	125	6.39056	6.39558	0.0007837
>gi|121582711|ref|NC_008757.1| Polaromonas naphthalenivorans CJ2 plasmid pPNAP01, complete sequence	125	5.84442	5.84901	0.0007849
>gi|322433659|ref|NC_015064.1| Acidobacterium sp. MP5ACTX9 chromosome, complete genome	125	6.92997	6.93541	0.00078508
>gi|203288797|ref|NC_011257.1| Borrelia duttonii Ly plasmid pl23, complete sequence	125	4.66246	4.66613	0.00078542
>gi|126177952|ref|NC_009051.1| Methanoculleus marisnigri JR1 chromosome, complete genome	125	6.68981	6.69508	0.00078706
>gi|325102757|ref|NC_015177.1| Pedobacter saltans DSM 12145 chromosome, complete genome	125	6.9616	6.96709	0.00078813
>gi|209921952|ref|NC_011419.1| Escherichia coli SE11 plasmid pSE11-1, complete sequence	125	5.29638	5.30058	0.00079363
>gi|55979969|ref|NC_006461.1| Thermus thermophilus HB8 chromosome, complete genome	125	6.56269	6.56794	0.00079899
>gi|333924895|ref|NC_015566.1| Serratia sp. AS12 chromosome, complete genome	125	7.03123	7.03686	0.00079952
>gi|288930407|ref|NC_013849.1| Ferroglobus placidus DSM 10642 chromosome, complete genome	125	6.63737	6.64269	0.00080016
>gi|145592566|ref|NC_009380.1| Salinispora tropica CNB-440 chromosome, complete genome	125	7.01001	7.01563	0.00080045
>gi|295131884|ref|NC_014041.1| Zunongwangia profunda SM-A87 chromosome, complete genome	125	7.00537	7.01098	0.0008014
>gi|338729812|ref|NC_015707.1| Thermotoga thermarum DSM 5069 chromosome, complete genome	125	6.60532	6.61062	0.0008019
>gi|317046238|ref|NC_014837.1| Pantoea sp. At-9b chromosome, complete genome	125	6.9358	6.94137	0.00080193
>gi|295698848|ref|NC_014118.1| Burkholderia sp. CCGE1002 chromosome 2, complete sequence	125	6.70958	6.71497	0.0008025
>gi|333929848|ref|NC_015567.1| Serratia sp. AS9 chromosome, complete genome	125	7.03115	7.03685	0.00081046
>gi|297622252|ref|NC_014221.1| Truepera radiovictrix DSM 17093 chromosome, complete genome	125	6.80875	6.81428	0.00081254
>gi|13357558|ref|NC_002162.1| Ureaplasma parvum serovar 3 str. ATCC 700970, complete genome	125	6.17199	6.17701	0.00081299
>gi|218534477|ref|NC_011747.1| Escherichia coli S88 plasmid pECOS88, complete sequence	125	5.42284	5.42726	0.00081427
>gi|253686409|ref|NC_012917.1| Pectobacterium carotovorum subsp. carotovorum PC1, complete genome	125	6.98222	6.98792	0.00081449
>gi|296108688|ref|NC_014122.1| Methanocaldococcus infernus ME chromosome, complete genome	125	6.41901	6.42425	0.00081551
>gi|55380074|ref|NC_006397.1| Haloarcula marismortui ATCC 43049 chromosome II, complete sequence	125	5.75561	5.76031	0.00081665
>gi|218888746|ref|NC_011770.1| Pseudomonas aeruginosa LESB58, complete genome	125	7.11486	7.12068	0.00081773
>gi|310817278|ref|NC_014623.1| Stigmatella aurantiaca DW4/3-1 chromosome, complete genome	125	7.30622	7.3122	0.00081813
>gi|115522030|ref|NC_008435.1| Rhodopseudomonas palustris BisA53 chromosome, complete genome	125	7.03601	7.04182	0.0008239
>gi|332139403|ref|NC_013956.2| Pantoea ananatis LMG 20103 chromosome, complete genome	125	6.96768	6.97343	0.00082408
>gi|158341329|ref|NC_009932.1| Acaryochloris marina MBIC11017 plasmid pREB7, complete sequence	125	5.4868	5.49132	0.00082413
>gi|33598993|ref|NC_002927.3| Bordetella bronchiseptica RB50, complete genome	125	7.02269	7.02849	0.00082587
>gi|189485775|ref|NS_000193.1| Uncultured Termite group 1 bacterium phylotype Rs-D17 plasmid pTGRD2 DNA, complete sequence	125	4.04408	4.04743	0.00082684
>gi|222109225|ref|NC_011992.1| Acidovorax ebreus TPSY chromosome, complete genome	125	6.8747	6.88041	0.00082996
>gi|294502069|ref|NC_014028.1| Salinibacter ruber M8 plasmid pSR56, complete sequence	125	5.04815	5.05235	0.00083027
>gi|325106586|ref|NC_015174.1| Planctomyces brasiliensis DSM 5305 chromosome, complete genome	125	7.07377	7.07965	0.0008303
>gi|222150250|ref|NC_011999.1| Macrococcus caseolyticus JCSC5402, complete genome	125	6.6182	6.6237	0.00083071
>gi|320041922|ref|NC_014957.1| Isosphaera pallida ATCC 43644 plasmid pISOP01, complete sequence	125	5.04669	5.05089	0.00083128
>gi|291464753|ref|NC_007971.2| Cupriavidus metallidurans CH34 plasmid pMOL30, complete sequence	125	5.66478	5.6695	0.00083237
>gi|261819370|ref|NC_013421.1| Pectobacterium wasabiae WPP163, complete genome	125	6.99967	7.0055	0.00083247
>gi|224475494|ref|NC_012121.1| Staphylococcus carnosus subsp. carnosus TM300 chromosome, complete genome	125	6.70474	6.71034	0.00083378
>gi|126432613|ref|NC_009077.1| Mycobacterium sp. JLS chromosome, complete genome	125	7.07675	7.08266	0.00083513
>gi|109896332|ref|NC_008228.1| Pseudoalteromonas atlantica T6c chromosome, complete genome	125	7.01007	7.01594	0.00083549
>gi|320449106|ref|NC_014974.1| Thermus scotoductus SA-01 chromosome, complete genome	125	6.66591	6.67148	0.00083552
>gi|332715374|ref|NC_015508.1| Agrobacterium sp. H13-3 chromosome chromosome linear, complete sequence	125	6.62756	6.6331	0.00083555
>gi|15611071|ref|NC_000921.1| Helicobacter pylori J99, complete genome	125	6.51139	6.51685	0.00083852
>gi|163844199|ref|NC_010167.1| Brucella suis ATCC 23445 chromosome II, complete genome	125	6.44197	6.44738	0.00083895
>gi|315630409|ref|NC_014826.1| Ruminococcus albus 7 plasmid pRUMAL03, complete sequence	125	4.49544	4.49922	0.00083936
>gi|170745058|ref|NC_010510.1| Methylobacterium radiotolerans JCM 2831 plasmid pMRAD01, complete sequence	125	6.06386	6.06896	0.00084012
>gi|148545259|ref|NC_009512.1| Pseudomonas putida F1 chromosome, complete genome	125	7.07032	7.07627	0.00084027
>gi|94972398|ref|NC_008014.1| Lawsonia intracellularis PHE/MN1-00 plasmid 3, complete sequence	125	5.58508	5.58979	0.00084204
>gi|33864539|ref|NC_005070.1| Synechococcus sp. WH 8102, complete genome	125	6.68177	6.68741	0.0008426
>gi|313664890|ref|NC_014751.1| Mycoplasma leachii PG50 chromosome, complete genome	125	6.29952	6.30485	0.00084457
>gi|290954631|ref|NC_013929.1| Streptomyces scabiei 87.22, complete genome	125	7.30126	7.30743	0.00084557
>gi|218437013|ref|NC_011729.1| Cyanothece sp. PCC 7424 chromosome, complete genome	125	7.06901	7.075	0.00084695
>gi|217980115|ref|NC_011667.1| Thauera sp. MZ1T plasmid pTha01, complete sequence	125	5.19011	5.19451	0.00084724
>gi|159901510|ref|NC_009973.1| Herpetosiphon aurantiacus ATCC 23779 plasmid pHAU01, complete sequence	125	5.82694	5.83189	0.00084875
>gi|159901510|ref|NC_009973.1| Herpetosiphon aurantiacus DSM 785 plasmid pHAU01, complete sequence	125	5.82694	5.83189	0.00084875
>gi|311277332|ref|NC_014618.1| Enterobacter cloacae SCF1 chromosome, complete genome	125	6.9776	6.98353	0.00084966
>gi|270307451|ref|NC_013552.1| Dehalococcoides sp. VS chromosome, complete genome	125	6.44578	6.45128	0.00085189
>gi|310814533|ref|NC_014625.1| Ketogulonicigenium vulgare Y25 chromosome, complete genome	125	6.73869	6.74444	0.00085259
>gi|150401930|ref|NC_009637.1| Methanococcus maripaludis C7 chromosome, complete genome	125	6.54404	6.54963	0.00085339
>gi|227811427|ref|NC_012579.1| Bacillus anthracis str. CDC 684 plasmid pX01, complete sequence	125	5.55551	5.56026	0.00085479
>gi|53711291|ref|NC_006347.1| Bacteroides fragilis YCH46 chromosome, complete genome	125	7.01742	7.02343	0.00085576
>gi|90421528|ref|NC_007925.1| Rhodopseudomonas palustris BisB18 chromosome, complete genome	125	7.03645	7.04247	0.00085591
>gi|264676136|ref|NC_013446.1| Comamonas testosteroni CNB-2 chromosome, complete genome	125	7.02527	7.03129	0.00085642
>gi|108562424|ref|NC_008086.1| Helicobacter pylori HPAG1 chromosome, complete genome	125	6.49855	6.50413	0.00085765
>gi|146284526|ref|NC_009425.1| Enterobacter sp. 638 plasmid pENTE01, complete sequence	125	5.49393	5.49866	0.0008585
>gi|294155300|ref|NC_014014.1| Mycoplasma crocodyli MP145 chromosome, complete genome	125	6.26611	6.27149	0.00085884
>gi|256826460|ref|NC_013170.1| Cryptobacterium curtum DSM 15641 chromosome, complete genome	125	6.50433	6.50992	0.00085904
>gi|345297184|ref|NC_015968.1| Enterobacter asburiae LF7a chromosome, complete genome	125	6.97742	6.98342	0.00085916
>gi|220903286|ref|NC_011883.1| Desulfovibrio desulfuricans subsp. desulfuricans str. ATCC 27774 chromosome, complete genome	125	6.75359	6.75941	0.00086075
>gi|289163353|ref|NC_013861.1| Legionella longbeachae NSW150 chromosome, complete genome	125	6.90523	6.91119	0.00086224
>gi|238915976|ref|NC_012778.1| Eubacterium eligens ATCC 27750 chromosome, complete genome	125	6.62655	6.63227	0.00086256
>gi|347530298|ref|NC_015977.1| Roseburia hominis A2-183 chromosome, complete genome	125	6.85043	6.85637	0.00086559
>gi|312794749|ref|NC_014722.1| Burkholderia rhizoxinica HKI 454 chromosome, complete genome	125	6.7353	6.74114	0.00086694
>gi|257057919|ref|NC_013161.1| Cyanothece sp. PCC 8802 chromosome, complete genome	125	6.96427	6.97032	0.00086784
>gi|120601051|ref|NC_008751.1| Desulfovibrio vulgaris DP4 chromosome, complete genome	125	6.83452	6.84045	0.00086784
>gi|284800255|ref|NC_013766.1| Listeria monocytogenes 08-5578, complete genome	125	6.77689	6.78278	0.00086805
>gi|104779316|ref|NC_008027.1| Pseudomonas entomophila L48 chromosome, complete genome	125	7.0649	7.07105	0.00086882
>gi|288939764|ref|NC_013851.1| Allochromatium vinosum DSM 180 chromosome, complete genome	125	6.84244	6.84841	0.00087086
>gi|159904396|ref|NC_009975.1| Methanococcus maripaludis C6 chromosome, complete genome	125	6.53689	6.54259	0.0008722
>gi|346722940|ref|NC_016010.1| Xanthomonas axonopodis pv. citrumelo F1 chromosome, complete genome	125	6.99105	6.99715	0.00087291
>gi|121602919|ref|NC_008781.1| Polaromonas naphthalenivorans CJ2 chromosome, complete genome	125	6.93942	6.94548	0.00087344
>gi|284993440|ref|NC_013768.1| Listeria monocytogenes 08-5923, complete genome	125	6.77206	6.778	0.00087642
>gi|83716035|ref|NC_007650.1| Burkholderia thailandensis E264 chromosome chromosome II, complete sequence	125	6.75967	6.76562	0.00087823
>gi|190572091|ref|NC_010943.1| Stenotrophomonas maltophilia K279a chromosome, complete genome	125	6.98072	6.98686	0.0008787
>gi|78045309|ref|NC_007507.1| Xanthomonas campestris pv. vesicatoria str. 85-10 plasmid pXCV183, complete sequence	125	5.55728	5.56217	0.00087923
>gi|294146429|ref|NC_014013.1| Sphingobium japonicum UT26S chromosome 2, complete genome	125	6.12927	6.13467	0.00087987
>gi|294009986|ref|NC_014006.1| Sphingobium japonicum UT26S chromosome 1, complete genome	125	6.84088	6.84692	0.0008819
>gi|307719921|ref|NC_014506.1| Sulfurimonas autotrophica DSM 16294 chromosome, complete genome	125	6.6282	6.63409	0.00088772
>gi|332309247|ref|NC_014810.2| Helicobacter felis ATCC 49179, complete genome	125	6.51858	6.52438	0.00088832
>gi|330827325|ref|NC_015423.1| Alicycliphilus denitrificans K601 plasmid pALIDE201, complete sequence	125	5.17358	5.17819	0.00089062
>gi|189485003|ref|NS_000191.1| Uncultured Termite group 1 bacterium phylotype Rs-D17, complete genome	125	6.3468	6.35246	0.00089124
>gi|348589352|ref|NC_016043.1| Taylorella asinigenitalis MCE3 chromosome, complete genome	125	6.50964	6.51546	0.0008923
>gi|194442203|ref|NC_011080.1| Salmonella enterica subsp. enterica serovar Newport str. SL254 chromosome, complete genome	125	6.97852	6.98475	0.00089307
>gi|339324158|ref|NC_015726.1| Cupriavidus necator N-1 chromosome chromosome 1, complete sequence	125	6.8829	6.88906	0.00089345
>gi|339630083|ref|NC_015758.1| Mycobacterium africanum GM041182 chromosome, complete genome	125	6.9372	6.94341	0.00089453
>gi|52421214|ref|NC_006297.1| Bacteroides fragilis YCH46 plasmid pBFY46, complete sequence	125	4.82295	4.82727	0.00089479
>gi|315123616|ref|NC_014802.1| Campylobacter jejuni subsp. jejuni ICDCCJ07001 chromosome, complete genome	125	6.51653	6.52237	0.00089515
>gi|269114774|ref|NC_013511.1| Mycoplasma hominis, complete genome	125	6.11858	6.12406	0.00089552
>gi|50364815|ref|NC_006055.1| Mesoplasma florum L1, complete genome	125	6.1948	6.20036	0.00089669
>gi|147668652|ref|NC_009455.1| Dehalococcoides sp. BAV1, complete genome	125	6.42293	6.42871	0.00089879
>gi|307149945|ref|NC_014501.1| Cyanothece sp. PCC 7822 chromosome, complete genome	125	7.07938	7.08575	0.00089903
>gi|327312315|ref|NC_015311.1| Prevotella denticola F0289 chromosome, complete genome	125	6.76292	6.769	0.00089925
>gi|343082721|ref|NC_015914.1| Cyclobacterium marinum DSM 745 chromosome, complete genome	125	7.08852	7.0949	0.00089989
>gi|347755961|ref|NC_016025.1| Candidatus Chloracidobacterium thermophilum B chromosome chromosome 2, complete sequence	125	6.30048	6.30616	0.00090119
>gi|118139508|ref|NC_007520.2| Thiomicrospira crunogena XCL-2, complete genome	125	6.68017	6.68621	0.00090285
>gi|47566322|ref|NC_007322.2| Bacillus anthracis str. 'Ames Ancestor' plasmid pXO1, complete sequence	125	5.55501	5.56003	0.00090359
>gi|229599713|ref|NC_012656.1| Bacillus anthracis str. A0248 plasmid pXO1, complete sequence	125	5.55501	5.56003	0.00090359
>gi|148251626|ref|NC_009485.1| Bradyrhizobium sp. BTAi1 chromosome, complete genome	125	7.21172	7.21825	0.00090495
>gi|256368465|ref|NC_013119.1| Brucella microti CCM 4915 chromosome 1, complete genome	125	6.62069	6.6267	0.00090783
>gi|157368249|ref|NC_009832.1| Serratia proteamaculans 568 chromosome, complete genome	125	7.03093	7.03733	0.00090846
>gi|325295716|ref|NC_013282.2| Cronobacter turicensis z3032, complete genome	125	6.93661	6.94293	0.00091037
>gi|209406223|ref|NC_010698.2| Helicobacter pylori Shi470 chromosome, complete genome	125	6.5015	6.50743	0.00091098
>gi|134045046|ref|NC_009135.1| Methanococcus maripaludis C5 chromosome, complete genome	125	6.54563	6.55161	0.00091237
>gi|218528082|ref|NC_011757.1| Methylobacterium chloromethanicum CM4 chromosome, complete genome	125	7.05633	7.06279	0.00091425
>gi|83642913|ref|NC_007645.1| Hahella chejuensis KCTC 2396 chromosome, complete genome	125	7.15273	7.15928	0.00091475
>gi|308185541|ref|NC_014562.1| Pantoea vagans C9-1 chromosome, complete genome	125	6.89946	6.90578	0.00091565
>gi|300857417|ref|NC_014329.1| Corynebacterium pseudotuberculosis FRC41 chromosome, complete genome	125	6.66372	6.66983	0.00091677
>gi|28373131|ref|NC_004565.1| Clostridium tetani E88 plasmid pE88, complete sequence	125	5.16527	5.17002	0.00091798
>gi|124265193|ref|NC_008825.1| Methylibium petroleiphilum PM1 chromosome, complete genome	125	6.90149	6.90785	0.00092068
>gi|91209055|ref|NC_007946.1| Escherichia coli UTI89 chromosome, complete genome	125	6.9992	7.00566	0.00092272
>gi|330814956|ref|NC_015381.1| Burkholderia gladioli BSR3 chromosome 1, complete sequence	125	6.9394	6.94581	0.00092376
>gi|334314770|ref|NC_015590.1| Sinorhizobium meliloti AK83 chromosome chromosome 1, complete sequence	125	6.87675	6.88312	0.00092539
>gi|325282255|ref|NC_015161.1| Deinococcus proteolyticus MRP chromosome, complete genome	125	6.62671	6.63285	0.00092611
>gi|296105497|ref|NC_014125.1| Legionella pneumophila 2300/99 Alcoy chromosome, complete genome	125	6.84075	6.8471	0.00092793
>gi|152983466|ref|NC_009656.1| Pseudomonas aeruginosa PA7, complete genome	125	7.11319	7.1198	0.0009281
>gi|108802856|ref|NC_008148.1| Rubrobacter xylanophilus DSM 9941 chromosome, complete genome	125	6.80332	6.80964	0.00092817
>gi|194733902|ref|NC_011094.1| Salmonella enterica subsp. enterica serovar Schwarzengrund str. CVM19633 chromosome, complete genome	125	6.96747	6.97395	0.00093022
>gi|283488383|ref|NC_013718.1| Citrobacter rodentium ICC168 plasmid pCROD2, complete sequence	125	4.88911	4.89366	0.00093039
>gi|161508266|ref|NC_010079.1| Staphylococcus aureus subsp. aureus USA300_TCH1516 chromosome, complete genome	125	6.75303	6.75933	0.00093199
>gi|254003128|ref|NC_012970.1| Methylovorus glucosetrophus SIP3-4 plasmid pMsip01, complete sequence	125	5.18015	5.18501	0.00093735
>gi|254003128|ref|NC_012970.1| Methylovorus glucosetrophus SIP3-4 plasmid pMsip01, complete sequence	125	5.18015	5.18501	0.00093735
>gi|271498578|ref|NC_013592.1| Dickeya dadantii Ech586 chromosome, complete genome	125	6.97737	6.98392	0.00093799
>gi|256818848|ref|NC_013162.1| Capnocytophaga ochracea DSM 7271 chromosome, complete genome	125	6.71183	6.71814	0.00093803
>gi|154688247|ref|NC_009726.1| Coxiella burnetii Dugway 5J108-111 plasmid pQpDG, complete sequence	125	5.02914	5.03387	0.00093814
>gi|90960985|ref|NC_007498.2| Pelobacter carbinolicus DSM 2380 chromosome, complete genome	125	6.85875	6.86519	0.00093936
>gi|87159884|ref|NC_007793.1| Staphylococcus aureus subsp. aureus USA300_FPR3757 chromosome, complete genome	125	6.75296	6.75931	0.00094043
>gi|294675557|ref|NC_014034.1| Rhodobacter capsulatus SB 1003 chromosome, complete genome	125	6.8673	6.87377	0.0009405
>gi|308047722|ref|NC_014541.1| Ferrimonas balearica DSM 9799 chromosome, complete genome	125	6.92583	6.93238	0.00094421
>gi|292654178|ref|NC_013967.1| Haloferax volcanii DS2 chromosome, complete genome	125	6.74913	6.75551	0.00094572
>gi|298673978|ref|NC_014253.1| Methanohalobium evestigatum Z-7303 chromosome, complete genome	125	6.64541	6.6517	0.00094658
>gi|320352146|ref|NC_014972.1| Desulfobulbus propionicus DSM 2032 chromosome, complete genome	125	6.88017	6.88669	0.00094677
>gi|134287902|ref|NC_009229.1| Burkholderia vietnamiensis G4 plasmid pBVIE03, complete sequence	125	5.65084	5.6562	0.00094765
>gi|46562128|ref|NC_002937.3| Desulfovibrio vulgaris str. Hildenborough chromosome, complete genome	125	6.84729	6.85379	0.00094847
>gi|152991597|ref|NC_009663.1| Sulfurovum sp. NBC37-1 chromosome, complete genome	125	6.70327	6.70963	0.0009488
>gi|345007964|ref|NC_015957.1| Streptomyces violaceusniger Tu 4113 chromosome, complete genome	125	7.3217	7.32866	0.00094983
>gi|307591289|ref|NC_014534.1| Cyanothece sp. PCC 7822 plasmid Cy782202, complete sequence	125	5.97086	5.97655	0.00095252
>gi|78042616|ref|NC_007503.1| Carboxydothermus hydrogenoformans Z-2901 chromosome, complete genome	125	6.67512	6.68149	0.00095445
>gi|88193823|ref|NC_007795.1| Staphylococcus aureus subsp. aureus NCTC 8325 chromosome, complete genome	125	6.745	6.75145	0.00095603
>gi|107021562|ref|NC_008060.1| Burkholderia cenocepacia AU 1054 chromosome 1, complete sequence	125	6.81229	6.81881	0.00095693
>gi|289583311|ref|NC_013923.1| Natrialba magadii ATCC 43099 plasmid pNMAG01, complete sequence	125	5.87315	5.87878	0.0009572
>gi|56961782|ref|NC_006582.1| Bacillus clausii KSM-K16, complete genome	125	6.92822	6.93488	0.00095973
>gi|345007457|ref|NC_015951.1| Streptomyces violaceusniger Tu 4113 plasmid pSTRVI01, complete sequence	125	5.75775	5.76333	0.00096703
>gi|167031021|ref|NC_010322.1| Pseudomonas putida GB-1 chromosome, complete genome	125	7.07796	7.08481	0.00096729
>gi|111017022|ref|NC_008268.1| Rhodococcus jostii RHA1 chromosome, complete genome	125	7.18642	7.19338	0.00096757
>gi|198241740|ref|NC_011205.1| Salmonella enterica subsp. enterica serovar Dublin str. CT_02021853 chromosome, complete genome	125	6.97934	6.98613	0.00097172
>gi|336246508|ref|NC_015663.1| Enterobacter aerogenes KCTC 2190 chromosome, complete genome	125	7.01683	7.02367	0.00097405
>gi|187734516|ref|NC_010655.1| Akkermansia muciniphila ATCC BAA-835, complete genome	125	6.71998	6.72656	0.0009784
>gi|154173617|ref|NC_009715.1| Campylobacter curvus 525.92 chromosome, complete genome	125	6.58929	6.59575	0.0009793
>gi|339998036|ref|NC_015761.1| Salmonella bongori NCTC 12419, complete genome	125	6.94354	6.95036	0.00098157
>gi|146275626|ref|NC_009427.1| Novosphingobium aromaticivorans DSM 12444 plasmid pNL2, complete sequence	125	5.98281	5.98869	0.00098192
>gi|207855516|ref|NC_011294.1| Salmonella enterica subsp. enterica serovar Enteritidis str. P125109 chromosome, complete genome	125	6.96495	6.97181	0.00098344
>gi|339905954|ref|NC_012724.2| Burkholderia glumae BGR1 chromosome chromosome 1, complete sequence	125	6.88601	6.89281	0.00098541
>gi|297537197|ref|NC_014207.1| Methylotenera versatilis 301 chromosome, complete genome	125	6.78002	6.78672	0.00098649
>gi|217956691|ref|NC_011655.1| Bacillus cereus AH187 plasmid pAH187_270, complete sequence	125	5.72667	5.73233	0.00098704
>gi|238892256|ref|NC_012731.1| Klebsiella pneumoniae NTUH-K2044 chromosome, complete genome	125	7.01412	7.02106	0.00098746
>gi|32141095|ref|NC_003888.3| Streptomyces coelicolor A3(2) chromosome, complete genome	125	7.23173	7.23892	0.00099331
>gi|334144765|ref|NC_015583.1| Novosphingobium sp. PP1Y plasmid Mpl, complete sequence	125	6.35971	6.36604	0.00099373
>gi|77163561|ref|NC_007484.1| Nitrosococcus oceani ATCC 19707, complete genome	125	6.836	6.84281	0.00099446
>gi|331265438|ref|NC_015291.1| Streptococcus oralis Uo5, complete genome	125	6.58641	6.59297	0.00099505
>gi|311066968|ref|NC_014639.1| Bacillus atrophaeus 1942 chromosome, complete genome	125	6.91407	6.92097	0.00099669
>gi|269118642|ref|NC_013517.1| Sebaldella termitidis ATCC 33386, complete genome	125	6.9394	6.94633	0.0009979
>gi|156740028|ref|NC_009767.1| Roseiflexus castenholzii DSM 13941 chromosome, complete genome	125	7.05159	7.05867	0.0010019
>gi|110636427|ref|NC_008255.1| Cytophaga hutchinsonii ATCC 33406 chromosome, complete genome	125	6.94074	6.94774	0.00100731
>gi|219682499|ref|NC_011835.1| Bifidobacterium animalis subsp. lactis AD011, complete genome	125	6.58075	6.58739	0.00100779
>gi|189025236|ref|NC_010741.1| Treponema pallidum subsp. pallidum SS14, complete genome	125	6.35084	6.35726	0.00100869
>gi|111024785|ref|NC_008269.1| Rhodococcus jostii RHA1 plasmid pRHL1, complete sequence	125	6.34497	6.35139	0.00101091
>gi|336475959|ref|NC_015676.1| Methanosalsum zhilinae DSM 4017 chromosome, complete genome	125	6.6244	6.6311	0.001011
>gi|258538191|ref|NC_013199.1| Lactobacillus rhamnosus Lc 705 chromosome, complete genome	125	6.76671	6.77356	0.00101151
>gi|161501984|ref|NC_010067.1| Salmonella enterica subsp. arizonae serovar 62:z4,z23:-- str. RSK2980 chromosome, complete genome	125	6.95681	6.96385	0.00101163
>gi|218547440|ref|NC_011740.1| Escherichia fergusonii ATCC 35469 chromosome, complete genome	125	6.95563	6.96271	0.00101718
>gi|257124814|ref|NC_013192.1| Leptotrichia buccalis C-1013-b chromosome, complete genome	125	6.68612	6.69293	0.00101844
>gi|146309667|ref|NC_009436.1| Enterobacter sp. 638, complete genome	125	6.94895	6.95603	0.00101867
>gi|116490126|ref|NC_008528.1| Oenococcus oeni PSU-1, complete genome	125	6.54486	6.55155	0.00101994
>gi|119866057|ref|NC_008705.1| Mycobacterium sp. KMS chromosome, complete genome	125	7.05251	7.05972	0.00102236
>gi|296271545|ref|NC_014166.1| Arcobacter nitrofigilis DSM 7299 chromosome, complete genome	125	6.79814	6.80511	0.00102458
>gi|227826411|ref|NC_012588.1| Sulfolobus islandicus M.14.25 chromosome, complete genome	125	6.71057	6.71746	0.00102478
>gi|187921867|ref|NC_010679.1| Burkholderia phytofirmans PsJN plasmid pBPHYT01, complete sequence	125	5.37829	5.38381	0.00102479
>gi|32470666|ref|NC_005027.1| Rhodopirellula baltica SH 1 chromosome, complete genome	125	7.14772	7.15506	0.00102574
>gi|333977506|ref|NC_015573.1| Desulfotomaculum kuznetsovii DSM 6115 chromosome, complete genome	125	6.85041	6.85748	0.00103201
>gi|39995111|ref|NC_002939.4| Geobacter sulfurreducens PCA chromosome, complete genome	125	6.8753	6.88241	0.00103325
>gi|325300726|ref|NC_015165.1| Bacteroides salanitronis DSM 18170 plasmid pBACSA01, complete sequence	125	4.89996	4.90503	0.00103401
>gi|147671401|ref|NC_009456.1| Vibrio cholerae O395 chromosome 1, complete sequence	125	6.33902	6.34562	0.00104048
>gi|299768250|ref|NC_014259.1| Acinetobacter sp. DR1 chromosome, complete genome	125	6.91213	6.91933	0.00104093
>gi|11496779|ref|NC_001855.1| Borrelia burgdorferi B31 plasmid lp36, complete sequence	125	4.86093	4.86599	0.00104103
>gi|93004831|ref|NC_007969.1| Psychrobacter cryohalolentis K5 chromosome, complete genome	125	6.77961	6.78672	0.00104751
>gi|298735500|ref|NC_014256.1| Helicobacter pylori B8, complete genome	125	6.51792	6.52475	0.00104766
>gi|285016821|ref|NC_013722.1| Xanthomonas albilineans GPE PC73 chromosome, complete genome	125	6.86998	6.87721	0.00105006
>gi|222101962|ref|NC_011987.1| Agrobacterium radiobacter K84 plasmid pAtK84c, complete sequence	125	5.88372	5.88991	0.00105105
>gi|330835983|ref|NC_015436.1| Spirochaeta coccoides DSM 17374 chromosome, complete genome	125	6.64179	6.64878	0.00105205
>gi|152968582|ref|NC_009648.1| Klebsiella pneumoniae subsp. pneumoniae MGH 78578 chromosome, complete genome	125	7.01913	7.02653	0.00105342
>gi|344209485|ref|NC_015943.1| Haloarcula hispanica ATCC 33960 chromosome chromosome II, complete sequence	125	5.98382	5.99016	0.00105712
>gi|161523180|ref|NC_010084.1| Burkholderia multivorans ATCC 17616 chromosome chromosome 1, complete sequence	125	6.83141	6.83864	0.00105785
>gi|189348893|ref|NC_010804.1| Burkholderia multivorans ATCC 17616 chromosome chromosome 1, complete sequence	125	6.8314	6.83864	0.00105786
>gi|50118965|ref|NC_004547.2| Pectobacterium atrosepticum SCRI1043 chromosome, complete genome	125	6.9981	7.00551	0.00105812
>gi|15638995|ref|NC_000919.1| Treponema pallidum subsp. pallidum str. Nichols chromosome, complete genome	125	6.35035	6.35708	0.00105869
>gi|326793322|ref|NC_015276.1| Marinomonas mediterranea MMB-1 chromosome, complete genome	125	6.96427	6.97166	0.0010604
>gi|126451443|ref|NC_009076.1| Burkholderia pseudomallei 1106a chromosome I, complete genome	125	6.89447	6.90182	0.00106584
>gi|159896533|ref|NC_009972.1| Herpetosiphon aurantiacus ATCC 23779 chromosome, complete genome	125	7.09598	7.10356	0.00106657
>gi|159896533|ref|NC_009972.1| Herpetosiphon aurantiacus DSM 785 chromosome, complete genome	125	7.09598	7.10356	0.00106657
>gi|338705982|ref|NC_015714.1| Treponema paraluiscuniculi Cuniculi A chromosome, complete genome	125	6.34855	6.35536	0.00107164
>gi|117622295|ref|NC_008563.1| Escherichia coli APEC O1, complete genome	125	6.99953	7.00705	0.00107193
>gi|326797444|ref|NC_015277.1| Sphingobacterium sp. 21 chromosome, complete genome	125	7.08764	7.09526	0.00107436
>gi|332685534|ref|NC_015516.1| Melissococcus plutonius ATCC 35311, complete genome	125	6.57063	6.5777	0.00107455
>gi|121582466|ref|NC_008765.1| Acidovorax sp. JS42 plasmid pAOVO01, complete sequence	125	5.15616	5.16176	0.00108353
>gi|157149651|ref|NC_009785.1| Streptococcus gordonii str. Challis substr. CH1, complete genome	125	6.63555	6.64277	0.00108664
>gi|330814453|ref|NC_015383.1| Burkholderia gladioli BSR3 plasmid bgla_4p, complete sequence	125	5.9004	5.90683	0.00108908
>gi|71905642|ref|NC_007298.1| Dechloromonas aromatica RCB, complete genome	125	6.94676	6.95434	0.00108936
>gi|152989753|ref|NC_009662.1| Nitratiruptor sp. SB155-2, complete genome	125	6.56751	6.57468	0.00109014
>gi|210134201|ref|NC_011498.1| Helicobacter pylori P12 chromosome, complete genome	125	6.51759	6.5247	0.00109035
>gi|161612313|ref|NC_010102.1| Salmonella enterica subsp. enterica serovar Paratyphi B str. SPB7 chromosome, complete genome	125	6.97994	6.98756	0.00109047
>gi|254558653|ref|NC_012988.1| Methylobacterium extorquens DM4, complete genome	125	7.06736	7.07508	0.00109087
>gi|184160017|ref|NC_010606.1| Acinetobacter baumannii ACICU plasmid pACICU2, complete sequence	125	5.10326	5.10885	0.00109331
>gi|251794036|ref|NC_012914.1| Paenibacillus sp. JDR-2, complete genome	125	7.14958	7.15745	0.00109872
>gi|242237460|ref|NC_012880.1| Dickeya dadantii Ech703 chromosome, complete genome	125	6.96355	6.97121	0.00109977
>gi|338731896|ref|NC_015713.1| Simkania negevensis Z chromosome gsn.131, complete genome	125	6.69094	6.69831	0.00109995
>gi|187729967|ref|NC_010657.1| Shigella boydii CDC 3083-94 plasmid pBS512_33, complete sequence	125	4.81395	4.81927	0.00110234
>gi|229605062|ref|NC_012667.1| Vibrio cholerae MJ-1236 chromosome 2, complete genome	125	6.33012	6.33712	0.00110436
>gi|338173994|ref|NC_015702.1| Parachlamydia acanthamoebae UV7, complete genome	125	6.78099	6.78849	0.00110438
>gi|219883257|ref|NC_011881.1| Arthrobacter chlorophenolicus A6 plasmid pACHL02, complete sequence	125	5.49457	5.50065	0.00110492
>gi|257062754|ref|NC_013165.1| Slackia heliotrinireducens DSM 20476 chromosome, complete genome	125	6.79386	6.80139	0.00110733
>gi|85857845|ref|NC_007759.1| Syntrophus aciditrophicus SB chromosome, complete genome	125	6.7958	6.80335	0.00110825
>gi|340791767|ref|NC_015858.1| Brucella pinnipedialis B2/94 chromosome chromosome 2, complete sequence	125	6.39457	6.40168	0.0011104
>gi|154243958|ref|NC_009720.1| Xanthobacter autotrophicus Py2 chromosome, complete genome	125	7.01822	7.02603	0.00111131
>gi|23307853|ref|NC_004252.1| Bifidobacterium longum DJO10A plasmid pDOJH10L, complete sequence	125	4.29403	4.29881	0.00111209
>gi|336053279|ref|NC_015598.1| Lactobacillus kefiranofaciens ZW3 plasmid pWW1, complete sequence	125	5.58404	5.59027	0.00111546
>gi|73667559|ref|NC_007355.1| Methanosarcina barkeri str. Fusaro chromosome, complete genome	125	6.97784	6.98563	0.00111598
>gi|319778189|ref|NC_014914.1| Taylorella equigenitalis MCE9 chromosome, complete genome	125	6.52305	6.53039	0.00112394
>gi|120434372|ref|NC_008571.1| Gramella forsetii KT0803, complete genome	125	6.87287	6.88062	0.00112735
>gi|27375111|ref|NC_004463.1| Bradyrhizobium japonicum USDA 110 chromosome, complete genome	125	7.25215	7.26034	0.00112846
>gi|116617174|ref|NC_008531.1| Leuconostoc mesenteroides subsp. mesenteroides ATCC 8293, complete genome	125	6.60283	6.61029	0.00112889
>gi|283454959|ref|NC_013714.1| Bifidobacterium dentium Bd1 chromosome, complete genome	125	6.71439	6.72199	0.00113139
>gi|330370681|ref|NC_015429.1| Lactobacillus buchneri NRRL B-30929 plasmid pLBUC02, complete sequence	125	4.56041	4.56559	0.00113303
>gi|170679574|ref|NC_010498.1| Escherichia coli SMS-3-5 chromosome, complete genome	125	6.99794	7.00589	0.00113464
>gi|217963303|ref|NC_011660.1| Listeria monocytogenes HCC23, complete genome	125	6.76697	6.77468	0.00113681
>gi|257789778|ref|NC_013204.1| Eggerthella lenta DSM 2243 chromosome, complete genome	125	6.85338	6.86119	0.001139
>gi|16763390|ref|NC_003197.1| Salmonella enterica subsp. enterica serovar Typhimurium str. LT2 chromosome, complete genome	125	6.97946	6.98743	0.00113946
>gi|194447306|ref|NC_011083.1| Salmonella enterica subsp. enterica serovar Heidelberg str. SL476 chromosome, complete genome	125	6.98223	6.99022	0.00114269
>gi|257065520|ref|NC_013171.1| Anaerococcus prevotii DSM 20548 chromosome, complete genome	125	6.56834	6.57587	0.00114504
>gi|212550357|ref|NC_011565.1| Candidatus Azobacteroides pseudotrichonymphae genomovar. CFP2, complete genome	125	6.34067	6.34795	0.00114705
>gi|319955760|ref|NC_014935.1| Nitratifractor salsuginis DSM 16511 chromosome, complete genome	125	6.61587	6.62349	0.00115033
>gi|17227497|ref|NC_003272.1| Nostoc sp. PCC 7120, complete genome	125	7.09995	7.10813	0.00115076
>gi|49484912|ref|NC_002953.3| Staphylococcus aureus subsp. aureus MSSA476 chromosome, complete genome	125	6.74036	6.74814	0.0011529
>gi|300112745|ref|NC_014315.1| Nitrosococcus watsonii C-113 chromosome, complete genome	125	6.81539	6.82327	0.00115492
>gi|325969849|ref|NC_015152.1| Spirochaeta sp. Buddy chromosome, complete genome	125	6.81381	6.82169	0.00115517
>gi|334342451|ref|NC_015594.1| Sphingobium chlorophenolicum L-1 chromosome chromosome 2, complete sequence	125	6.42985	6.43729	0.00115633
>gi|206575712|ref|NC_011283.1| Klebsiella pneumoniae 342, complete genome	125	7.04422	7.05239	0.00115881
>gi|145294042|ref|NC_009342.1| Corynebacterium glutamicum R chromosome, complete genome	125	6.8134	6.82131	0.00115981
>gi|197361212|ref|NC_011147.1| Salmonella enterica subsp. enterica serovar Paratyphi A str. AKU_12601 chromosome, complete genome	125	6.95392	6.96205	0.00116756
>gi|161522356|ref|NC_010087.1| Burkholderia multivorans ATCC 17616 chromosome 3, complete sequence	125	6.25735	6.26467	0.00116776
>gi|189347993|ref|NC_010801.1| Burkholderia multivorans ATCC 17616 chromosome 3, complete genome	125	6.25735	6.26467	0.00116777
>gi|339490182|ref|NC_015734.1| Leuconostoc sp. C2 chromosome, complete genome	125	6.56683	6.57453	0.00117064
>gi|119960487|ref|NC_008711.1| Arthrobacter aurescens TC1, complete genome	125	6.9554	6.96356	0.00117094
>gi|347547510|ref|NC_016011.1| Listeria ivanovii subsp. ivanovii PAM 55, complete genome	125	6.75978	6.76771	0.00117173
>gi|227829020|ref|NC_012589.1| Sulfolobus islandicus L.S.2.15 chromosome, complete genome	125	6.73025	6.73817	0.00117458
>gi|310657316|ref|NC_014614.1| Clostridium sticklandii DSM 519 chromosome, complete genome	125	6.72692	6.73485	0.00117741
>gi|240851420|ref|NC_012847.1| Bartonella grahamii as4aup plasmid pBGR3, complete sequence	125	4.74364	4.74924	0.00117881
>gi|169823697|ref|NC_010376.1| Finegoldia magna ATCC 29328 chromosome, complete genome	125	6.54794	6.55569	0.00118147
>gi|47458835|ref|NC_006908.1| Mycoplasma mobile 163K, complete genome	125	6.18411	6.19143	0.00118148
>gi|226222639|ref|NC_012488.1| Listeria monocytogenes Clip81459, complete genome	125	6.7573	6.76531	0.00118258
>gi|332661999|ref|NC_015510.1| Haliscomenobacter hydrossis DSM 1100 chromosome, complete genome	125	7.21529	7.22384	0.0011826
>gi|229583573|ref|NC_012632.1| Sulfolobus islandicus M.16.27 chromosome, complete genome	125	6.72318	6.73115	0.00118403
>gi|197247352|ref|NC_011149.1| Salmonella enterica subsp. enterica serovar Agona str. SL483 chromosome, complete genome	125	6.97387	6.98214	0.0011842
>gi|300172302|ref|NC_014319.1| Leuconostoc gasicomitatum LMG 18811, complete genome	125	6.58414	6.59194	0.00118447
>gi|222823046|ref|NC_012039.1| Campylobacter lari RM2100, complete genome	125	6.47671	6.4844	0.00118546
>gi|296110131|ref|NC_014136.1| Leuconostoc kimchii IMSNU 11154 chromosome, complete genome	125	6.59479	6.60262	0.00118631
>gi|218703261|ref|NC_011751.1| Escherichia coli UMN026 chromosome, complete genome	125	7.00886	7.0172	0.00118849
>gi|218244892|ref|NC_011726.1| Cyanothece sp. PCC 8801 chromosome, complete genome	125	6.96292	6.97121	0.00118914
>gi|94984109|ref|NC_008025.1| Deinococcus geothermalis DSM 11300, complete genome	125	6.68525	6.69321	0.00118984
>gi|256831255|ref|NC_013174.1| Jonesia denitrificans DSM 20603 chromosome, complete genome	125	6.73227	6.74029	0.00119009
>gi|188989396|ref|NC_010688.1| Xanthomonas campestris pv. campestris str. B100, complete genome	125	6.99845	7.0068	0.00119075
>gi|17544719|ref|NC_003295.1| Ralstonia solanacearum GMI1000, complete genome	125	6.86295	6.87114	0.00119231
>gi|224372070|ref|NC_012115.1| Nautilia profundicola AmH chromosome, complete genome	125	6.5176	6.52539	0.00119267
>gi|16802048|ref|NC_003210.1| Listeria monocytogenes EGD-e, complete genome	125	6.76195	6.77003	0.00119338
>gi|21281729|ref|NC_003923.1| Staphylococcus aureus subsp. aureus MW2, complete genome	125	6.74327	6.75133	0.00119481
>gi|332296669|ref|NC_015500.1| Treponema brennaborense DSM 12168 chromosome, complete genome	125	6.77798	6.78611	0.00119682
>gi|147918682|ref|NC_009464.1| Uncultured methanogenic archaeon RC-I chromosome, complete genome	125	6.79528	6.80343	0.00119713
>gi|302384444|ref|NC_014376.1| Clostridium saccharolyticum WM1 chromosome, complete genome	125	6.96131	6.96967	0.00119969
>gi|134096620|ref|NC_009142.1| Saccharopolyspora erythraea NRRL 2338 chromosome, complete genome	125	7.20685	7.21551	0.00120122
>gi|300021538|ref|NC_014313.1| Hyphomicrobium denitrificans ATCC 51888 chromosome, complete genome	125	6.85375	6.86199	0.00120175
>gi|85700163|ref|NC_002973.6| Listeria monocytogenes serotype 4b str. F2365 chromosome, complete genome	125	6.75605	6.76419	0.00120203
>gi|297543498|ref|NC_014209.1| Thermoanaerobacter mathranii subsp. mathranii str. A3 chromosome, complete genome	125	6.65586	6.66388	0.00120346
>gi|172064525|ref|NC_010553.1| Burkholderia ambifaria MC40-6 plasmid pBMC401, complete sequence	125	5.77331	5.78027	0.00120452
>gi|29374661|ref|NC_004668.1| Enterococcus faecalis V583 chromosome, complete genome	125	6.8004	6.8086	0.0012052
>gi|49473688|ref|NC_005955.1| Bartonella quintana str. Toulouse, complete genome	125	6.49219	6.50003	0.00120702
>gi|289546492|ref|NC_011420.2| Rhodospirillum centenum SW chromosome, complete genome	125	6.93168	6.94006	0.00120748
>gi|15805042|ref|NC_001263.1| Deinococcus radiodurans R1 chromosome chromosome 1, complete sequence	125	6.71562	6.72377	0.00121175
>gi|337285377|ref|NC_015681.1| Thermodesulfatator indicus DSM 15286 chromosome, complete genome	125	6.6588	6.66691	0.00121636
>gi|92109663|ref|NC_007961.1| Nitrobacter hamburgensis X14 plasmid 3, complete sequence	125	5.37827	5.38483	0.00121805
>gi|167643973|ref|NC_010338.1| Caulobacter sp. K31 chromosome, complete genome	125	7.03103	7.03963	0.00122157
>gi|325953647|ref|NC_015144.1| Weeksella virosa DSM 16922 chromosome, complete genome	125	6.64943	6.6576	0.00122605
>gi|16262453|ref|NC_003037.1| Sinorhizobium meliloti 1021 plasmid pSymA, complete sequence	125	6.42452	6.43241	0.00122637
>gi|153930785|ref|NC_009697.1| Clostridium botulinum A str. ATCC 19397, complete genome	125	6.87953	6.88799	0.00122851
>gi|184156320|ref|NC_010611.1| Acinetobacter baumannii ACICU chromosome, complete genome	125	6.88404	6.89251	0.00122872
>gi|163119169|ref|NC_006270.3| Bacillus licheniformis ATCC 14580 chromosome, complete genome	125	6.91807	6.9266	0.0012306
>gi|197283915|ref|NC_010554.1| Proteus mirabilis HI4320 chromosome, complete genome	125	6.90141	6.90993	0.00123341
>gi|52783855|ref|NC_006322.1| Bacillus licheniformis ATCC 14580, complete genome	125	6.91803	6.9266	0.00123687
>gi|205351346|ref|NC_011274.1| Salmonella enterica subsp. enterica serovar Gallinarum str. 287/91 chromosome, complete genome	125	6.96066	6.96928	0.0012375
>gi|294653513|ref|NC_004343.2| Leptospira interrogans serovar Lai str. 56601 chromosome chromosome II, complete sequence	125	5.84916	5.85642	0.00124064
>gi|328541624|ref|NC_015259.1| Polymorphum gilvum SL003B-26A1 chromosome, complete genome	125	6.95976	6.96841	0.00124093
>gi|56412276|ref|NC_006511.1| Salmonella enterica subsp. enterica serovar Paratyphi A str. ATCC 9150 chromosome, complete genome	125	6.95374	6.96238	0.00124122
>gi|262193326|ref|NC_013440.1| Haliangium ochraceum DSM 14365 chromosome, complete genome	125	7.26725	7.27629	0.00124192
>gi|304372805|ref|NC_014448.1| Mycoplasma hyorhinis HUB-1 chromosome, complete genome	125	6.21731	6.22505	0.00124264
>gi|219883096|ref|NC_011880.1| Cyanothece sp. PCC 7425 plasmid pP742501, complete sequence	125	5.5879	5.59486	0.00124396
>gi|172034917|ref|NC_010546.1| Cyanothece sp. ATCC 51142 chromosome chromosome circular, complete sequence	125	6.98553	6.99424	0.00124491
>gi|289433373|ref|NC_013891.1| Listeria seeligeri serovar 1/2b str. SLCC3954, complete genome	125	6.73938	6.7478	0.00124865
>gi|253796915|ref|NC_012943.1| Mycobacterium tuberculosis KZN 1435, complete genome	125	6.93561	6.9443	0.00125054
>gi|239904639|ref|NC_012796.1| Desulfovibrio magneticus RS-1, complete genome	125	7.01221	7.02102	0.00125383
>gi|29345410|ref|NC_004663.1| Bacteroides thetaiotaomicron VPI-5482 chromosome, complete genome	125	7.08872	7.09762	0.00125456
>gi|337281488|ref|NC_015678.1| Streptococcus parasanguinis ATCC 15912 chromosome, complete genome	125	6.62584	6.63418	0.00125685
>gi|209553988|ref|NC_011374.1| Ureaplasma urealyticum serovar 10 str. ATCC 33699 chromosome, complete genome	125	6.23485	6.24272	0.00126069
>gi|336233474|ref|NC_015665.1| Geobacillus thermoglucosidasius C56-YS93 plasmid pGEOTH01, complete sequence	125	5.20147	5.20804	0.00126163
>gi|307128764|ref|NC_014500.1| Dickeya dadantii 3937 chromosome, complete genome	125	6.98439	6.99322	0.00126334
>gi|158339488|ref|NC_009926.1| Acaryochloris marina MBIC11017 plasmid pREB1, complete sequence	125	5.86651	5.87394	0.00126491
>gi|153934468|ref|NC_009698.1| Clostridium botulinum A str. Hall, complete genome	125	6.86756	6.87627	0.00126627
>gi|18976372|ref|NC_003413.1| Pyrococcus furiosus DSM 3638, complete genome	125	6.57329	6.58164	0.0012681
>gi|146280397|ref|NC_009434.1| Pseudomonas stutzeri A1501, complete genome	125	6.95186	6.96069	0.00126893
>gi|146319850|ref|NC_009443.1| Streptococcus suis 98HAH33, complete genome	125	6.61393	6.62233	0.0012695
>gi|126463752|ref|NC_009050.1| Rhodobacter sphaeroides ATCC 17029 chromosome chromosome 2, complete sequence	125	6.37888	6.38701	0.001272
>gi|156932229|ref|NC_009778.1| Cronobacter sakazakii ATCC BAA-894 chromosome, complete genome	125	6.93247	6.94134	0.00127725
>gi|159162017|ref|NC_006814.3| Lactobacillus acidophilus NCFM chromosome, complete genome	125	6.5922	6.60063	0.00127772
>gi|334139601|ref|NC_015580.1| Novosphingobium sp. PP1Y, complete genome	125	6.88453	6.89336	0.00128006
>gi|150019913|ref|NC_009616.1| Thermosipho melanesiensis BI429 chromosome, complete genome	125	6.5748	6.58322	0.00128039
>gi|57650036|ref|NC_002951.2| Staphylococcus aureus subsp. aureus COL chromosome, complete genome	125	6.74099	6.74963	0.00128051
>gi|325965484|ref|NC_015147.1| Arthrobacter phenanthrenivorans Sphe3 plasmid pASPHE302, complete sequence	125	5.26891	5.27569	0.00128512
>gi|145597192|ref|NC_009378.1| Yersinia pestis Pestoides F plasmid MT, complete sequence	125	5.43039	5.43739	0.00128695
>gi|21240774|ref|NC_003919.1| Xanthomonas axonopodis pv. citri str. 306 chromosome, complete genome	125	7.00594	7.01498	0.00128776
>gi|296134504|ref|NC_014153.1| Thiomonas intermedia K12 chromosome, complete genome	125	6.82321	6.83203	0.0012907
>gi|227812678|ref|NC_012581.1| Bacillus anthracis str. CDC 684, complete genome	125	7.01047	7.01953	0.00129091
>gi|57236892|ref|NC_003912.7| Campylobacter jejuni RM1221, complete genome	125	6.54241	6.55089	0.00129511
>gi|332980605|ref|NC_015520.1| Mahella australiensis 50-1 BON chromosome, complete genome	125	6.78856	6.79739	0.00129768
>gi|148557829|ref|NC_009504.1| Brucella ovis ATCC 25840 chromosome chromosome II, complete sequence	125	6.35876	6.36702	0.00129785
>gi|339441064|ref|NC_015737.1| Clostridium sp. SY8519, complete genome	125	6.74484	6.75368	0.00130836
>gi|188532165|ref|NC_010694.1| Erwinia tasmaniensis Et1/99, complete genome	125	6.88122	6.89024	0.00130858
>gi|225685337|ref|NC_012439.1| Persephonella marina EX-H1 plasmid unnamed, complete sequence	125	5.02326	5.02985	0.00131189
>gi|153937894|ref|NC_009699.1| Clostridium botulinum F str. Langeland, complete genome	125	6.8935	6.90256	0.00131271
>gi|10957041|ref|NC_001880.1| Aquifex aeolicus VF5 plasmid ece1, complete sequence	125	4.88933	4.89578	0.0013163
>gi|218556939|ref|NC_011742.1| Escherichia coli S88, complete genome	125	6.99355	7.00278	0.00131776
>gi|116871422|ref|NC_008555.1| Listeria welshimeri serovar 6b str. SLCC5334, complete genome	125	6.74146	6.75035	0.00131789
>gi|169825618|ref|NC_010382.1| Lysinibacillus sphaericus C3-41 chromosome, complete genome	125	6.95833	6.96752	0.0013189
>gi|295702242|ref|NC_014103.1| Bacillus megaterium DSM 319 chromosome, complete genome	125	6.99912	7.00837	0.00131983
>gi|312621127|ref|NC_014720.1| Caldicellulosiruptor kronotskyensis 2002 chromosome, complete genome	125	6.74599	6.75491	0.00132065
>gi|241195472|ref|NC_012815.1| Bifidobacterium animalis subsp. lactis DSM 10140 chromosome, complete genome	125	6.57971	6.58844	0.00132401
>gi|119025018|ref|NC_008618.1| Bifidobacterium adolescentis ATCC 15703 chromosome, complete genome	125	6.61228	6.62105	0.0013247
>gi|186686664|ref|NC_010630.1| Nostoc punctiforme PCC 73102 plasmid pNPUN03, complete sequence	125	5.38344	5.3906	0.00132766
>gi|73661309|ref|NC_007350.1| Staphylococcus saprophyticus subsp. saprophyticus ATCC 15305, complete genome	125	6.69291	6.70182	0.00132862
>gi|331270865|ref|NC_015417.1| Clostridium botulinum BKT015925 plasmid p1BKT015925, complete sequence	125	5.60115	5.60861	0.00132915
>gi|345004010|ref|NC_015954.1| Halophilic archaeon DL31 chromosome, complete genome	125	6.75645	6.76546	0.00133038
>gi|49183039|ref|NC_005945.1| Bacillus anthracis str. Sterne chromosome, complete genome	125	7.01007	7.01941	0.00133093
>gi|15791399|ref|NC_002163.1| Campylobacter jejuni subsp. jejuni NCTC 11168 chromosome, complete genome	125	6.50755	6.51623	0.00133204
>gi|208433976|ref|NC_011333.1| Helicobacter pylori G27 chromosome, complete genome	125	6.51058	6.51927	0.00133213
>gi|50196905|ref|NC_007530.2| Bacillus anthracis str. 'Ames Ancestor', complete genome	125	7.00995	7.01931	0.0013329
>gi|229599883|ref|NC_012659.1| Bacillus anthracis str. A0248, complete genome	125	7.00995	7.01931	0.0013329
>gi|292897734|ref|NC_013971.1| Erwinia amylovora ATCC 49946 chromosome, complete genome	125	6.87229	6.88147	0.00133439
>gi|150006674|ref|NC_009615.1| Parabacteroides distasonis ATCC 8503 chromosome, complete genome	125	6.97397	6.98329	0.00133455
>gi|296112228|ref|NC_014147.1| Moraxella catarrhalis RH4 chromosome, complete genome	125	6.56251	6.57128	0.00133536
>gi|269201690|ref|NC_013450.1| Staphylococcus aureus subsp. aureus ED98, complete genome	125	6.74292	6.75194	0.00133555
>gi|30260195|ref|NC_003997.3| Bacillus anthracis str. Ames chromosome, complete genome	125	7.00991	7.0193	0.00133672
>gi|339501577|ref|NC_015730.1| Roseobacter litoralis Och 149 chromosome, complete genome	125	6.94543	6.95473	0.00133778
>gi|241114100|ref|NC_012849.1| Ralstonia pickettii 12D plasmid pRp12D02, complete sequence	125	5.72953	5.73721	0.00133936
>gi|160878162|ref|NC_010001.1| Clostridium phytofermentans ISDg, complete genome	125	6.97718	6.98654	0.0013401
>gi|127510935|ref|NC_009092.1| Shewanella loihica PV-4, complete genome	125	6.95467	6.96402	0.00134198
>gi|203288751|ref|NC_011256.1| Borrelia duttonii Ly plasmid pl70, complete sequence	125	5.11555	5.12243	0.00134309
>gi|116747452|ref|NC_008554.1| Syntrophobacter fumaroxidans MPOB chromosome, complete genome	125	6.98971	6.99914	0.00134734
>gi|319891290|ref|NC_014925.1| Staphylococcus pseudintermedius HKU10-03 chromosome, complete genome	125	6.70977	6.71884	0.00134881
>gi|330837866|ref|NC_015437.1| Selenomonas sputigena ATCC 35185 chromosome, complete genome	125	6.70161	6.71066	0.00134995
>gi|145597103|ref|NC_009377.1| Yersinia pestis Pestoides F plasmid CD, complete sequence	125	5.14766	5.15463	0.00135061
>gi|54292964|ref|NC_006369.1| Legionella pneumophila str. Lens, complete genome	125	6.81552	6.82474	0.00135175
>gi|312132275|ref|NC_014656.1| Bifidobacterium longum subsp. longum BBMN68 chromosome, complete genome	125	6.64723	6.65625	0.00135598
>gi|237653092|ref|NC_011662.2| Thauera sp. MZ1T chromosome, complete genome	125	6.94442	6.95387	0.0013581
>gi|305672698|ref|NC_014479.1| Bacillus subtilis subsp. spizizenii str. W23 chromosome, complete genome	125	6.89665	6.90606	0.00136211
>gi|294496875|ref|NC_014019.1| Bacillus megaterium QM B1551 chromosome, complete genome	125	6.99878	7.00835	0.00136515
>gi|15902044|ref|NC_003098.1| Streptococcus pneumoniae R6, complete genome	125	6.60131	6.61034	0.00136629
>gi|57116681|ref|NC_000962.2| Mycobacterium tuberculosis H37Rv, complete genome	125	6.93611	6.94561	0.00136724
>gi|116515308|ref|NC_008533.1| Streptococcus pneumoniae D39, complete genome	125	6.60289	6.61193	0.00136785
>gi|170758191|ref|NC_010520.1| Clostridium botulinum A3 str. Loch Maree, complete genome	125	6.89285	6.90231	0.00136958
>gi|218665024|ref|NC_011761.1| Acidithiobacillus ferrooxidans ATCC 23270, complete genome	125	6.76629	6.77558	0.00137024
>gi|241190066|ref|NC_012814.1| Bifidobacterium animalis subsp. lactis Bl-04 chromosome, complete genome	125	6.57944	6.58849	0.00137235
>gi|336115651|ref|NC_015635.1| Microlunatus phosphovorus NM-1, complete genome	125	7.04592	7.05561	0.00137278
>gi|157144296|ref|NC_009792.1| Citrobacter koseri ATCC BAA-895 chromosome, complete genome	125	6.96543	6.975	0.00137286
>gi|289207187|ref|NC_013889.1| Thioalkalivibrio sp. K90mix chromosome, complete genome	125	6.73025	6.73952	0.00137635
>gi|160895450|ref|NC_010002.1| Delftia acidovorans SPH-1 chromosome, complete genome	125	7.12164	7.13145	0.00137651
>gi|310779695|ref|NC_014633.1| Ilyobacter polytropus DSM 2926 plasmid pILYOP01, complete sequence	125	6.27532	6.28398	0.00137768
>gi|28376974|ref|NC_004567.1| Lactobacillus plantarum WCFS1, complete genome	125	6.8112	6.82062	0.00138075
>gi|260871126|ref|NC_013370.1| Escherichia coli O111:H- str. 11128 plasmid pO111_2, complete sequence	125	5.28394	5.29125	0.00138138
>gi|159035674|ref|NC_009953.1| Salinispora arenicola CNS-205 chromosome, complete genome	125	7.05366	7.06343	0.00138231
>gi|336121001|ref|NC_015636.1| Methanothermococcus okinawensis IH1 chromosome, complete genome	125	6.51275	6.52177	0.00138254
>gi|292486492|ref|NC_013961.1| Erwinia amylovora CFBP1430 chromosome, complete genome	125	6.87192	6.88144	0.00138263
>gi|255767013|ref|NC_000964.3| Bacillus subtilis subsp. subtilis str. 168 chromosome, complete genome	125	6.91629	6.92588	0.00138351
>gi|340620779|ref|NC_015846.1| Capnocytophaga canimorsus Cc5 chromosome, complete genome	125	6.70188	6.71118	0.0013849
>gi|146317663|ref|NC_009442.1| Streptococcus suis 05ZYH33, complete genome	125	6.61329	6.62246	0.00138532
>gi|160901491|ref|NC_010003.1| Petrotoga mobilis SJ95 chromosome, complete genome	125	6.62818	6.63737	0.00138564
>gi|336055419|ref|NC_015603.1| Lactobacillus kefiranofaciens ZW3 plasmid pWW2, complete sequence	125	4.95852	4.96541	0.00138656
>gi|23097455|ref|NC_004193.1| Oceanobacillus iheyensis HTE831, complete genome	125	6.85147	6.86099	0.00138658
>gi|145225871|ref|NC_009339.1| Mycobacterium gilvum PYR-GCK plasmid pMFLV01, complete sequence	125	5.79965	5.80771	0.00138682
>gi|45478502|ref|NC_005813.1| Yersinia pestis biovar Microtus str. 91001 plasmid pCD1, complete sequence	125	5.13921	5.14635	0.00138718
>gi|16082691|ref|NC_003131.1| Yersinia pestis CO92 plasmid pCD1, complete sequence	125	5.14011	5.14725	0.00138738
>gi|108793642|ref|NC_008122.1| Yersinia pestis Antiqua plasmid pCD, complete sequence	125	5.14007	5.14721	0.00138751
>gi|291276243|ref|NC_013949.1| Helicobacter mustelae 12198 chromosome, complete genome	125	6.4901	6.49913	0.00138927
>gi|240047135|ref|NC_012806.1| Mycoplasma conjunctivae HRC/581 chromosome, complete genome	125	6.21896	6.22764	0.00139405
>gi|338209545|ref|NC_015703.1| Runella slithyformis DSM 19594 chromosome, complete genome	125	7.10858	7.1185	0.00139451
>gi|116491818|ref|NC_008525.1| Pediococcus pentosaceus ATCC 25745, complete genome	125	6.55486	6.56402	0.00139462
>gi|119773142|ref|NC_008700.1| Shewanella amazonensis SB2B chromosome, complete genome	125	6.92543	6.93511	0.00139569
>gi|327309734|ref|NC_015313.1| Pseudonocardia dioxanivorans CB1190 plasmid pPSED03, complete sequence	125	4.4691	4.47535	0.0013958
>gi|110798562|ref|NC_008261.1| Clostridium perfringens ATCC 13124, complete genome	125	6.80427	6.81379	0.00139658
>gi|294505653|ref|NC_014030.1| Salinibacter ruber M8 plasmid pSR61, complete sequence	125	5.08099	5.08813	0.00140255
>gi|51243852|ref|NC_006138.1| Desulfotalea psychrophila LSv54, complete genome	125	6.83836	6.84797	0.00140399
>gi|170754211|ref|NC_010516.1| Clostridium botulinum B1 str. Okra, complete genome	125	6.88881	6.89852	0.00140726
>gi|319760738|ref|NC_014910.1| Alicycliphilus denitrificans BC chromosome, complete genome	125	6.95745	6.96726	0.00140759
>gi|148378011|ref|NC_009495.1| Clostridium botulinum A str. ATCC 3502, complete genome	125	6.8809	6.89062	0.00141072
>gi|71277742|ref|NC_003910.7| Colwellia psychrerythraea 34H chromosome, complete genome	125	7.02129	7.03125	0.00141711
>gi|78187984|ref|NC_007514.1| Chlorobium chlorochromatii CaD3 chromosome, complete genome	125	6.70177	6.71129	0.00141912
>gi|331693899|ref|NC_015312.1| Pseudonocardia dioxanivorans CB1190 chromosome, complete genome	125	7.14191	7.15207	0.00142018
>gi|186687048|ref|NC_010632.1| Nostoc punctiforme PCC 73102 plasmid pNPUN02, complete sequence	125	5.6991	5.70722	0.00142317
>gi|333906402|ref|NC_015559.1| Marinomonas posidonica IVIA-Po-181 chromosome, complete genome	125	6.88225	6.89207	0.00142599
>gi|219666071|ref|NC_011830.1| Desulfitobacterium hafniense DCB-2 chromosome, complete genome	125	7.01356	7.02358	0.00142714
>gi|121612099|ref|NC_008787.1| Campylobacter jejuni subsp. jejuni 81-176, complete genome	125	6.50029	6.50959	0.00142773
>gi|333992987|ref|NC_015577.1| Treponema azotonutricium ZAS-9 chromosome, complete genome	125	6.87728	6.88712	0.00142876
>gi|294496807|ref|NC_014017.1| Yersinia pestis Z176003 plasmid pCD1, complete sequence	125	5.12758	5.13493	0.00143073
>gi|316994385|ref|NC_013791.2| Bacillus pseudofirmus OF4 chromosome, complete genome	125	6.87763	6.88749	0.00143153
>gi|116619145|ref|NC_008536.1| Candidatus Solibacter usitatus Ellin6076 chromosome, complete genome	125	7.28906	7.29953	0.00143388
>gi|294514841|ref|NC_011753.2| Vibrio splendidus LGP32 chromosome 1, complete genome	125	6.80966	6.81944	0.00143415
>gi|157414322|ref|NC_009839.1| Campylobacter jejuni subsp. jejuni 81116, complete genome	125	6.50334	6.51268	0.00143434
>gi|154250456|ref|NC_009719.1| Parvibaculum lavamentivorans DS-1 chromosome, complete genome	125	6.8838	6.89372	0.00143963
>gi|148659757|ref|NC_009525.1| Mycobacterium tuberculosis H37Ra, complete genome	125	6.9364	6.94644	0.00144464
>gi|288961527|ref|NC_013857.1| Azospirillum sp. B510 plasmid pAB510c, complete sequence	125	6.12568	6.13456	0.00144698
>gi|322830733|ref|NC_015061.1| Rahnella sp. Y9602 chromosome, complete genome	125	6.97791	6.98803	0.00144834
>gi|111074074|ref|NC_008273.1| Borrelia afzelii PKo plasmid cp30, complete sequence	125	4.76967	4.7766	0.00145047
>gi|34495455|ref|NC_005085.1| Chromobacterium violaceum ATCC 12472 chromosome, complete genome	125	6.96767	6.97781	0.00145405
>gi|218552585|ref|NC_011741.1| Escherichia coli IAI1 chromosome, complete genome	125	6.96301	6.97317	0.00145648
>gi|58036263|ref|NC_003450.3| Corynebacterium glutamicum ATCC 13032, complete genome	125	6.81081	6.82076	0.00145979
>gi|146328629|ref|NC_009446.1| Dichelobacter nodosus VCS1703A, complete genome	125	6.43439	6.4438	0.0014609
>gi|170022262|ref|NC_010465.1| Yersinia pseudotuberculosis YPIII chromosome, complete genome	125	6.96193	6.97214	0.00146446
>gi|322433342|ref|NC_015059.1| Acidobacterium sp. MP5ACTX9 plasmid pACIX904, complete sequence	125	5.35523	5.36312	0.00147017
>gi|91206245|ref|NC_007941.1| Escherichia coli UTI89 plasmid pUTI89, complete sequence	125	5.35044	5.35834	0.00147409
>gi|209917191|ref|NC_011415.1| Escherichia coli SE11 chromosome, complete genome	125	6.9798	6.99011	0.00147428
>gi|16329170|ref|NC_000911.1| Synechocystis sp. PCC 6803 chromosome, complete genome	125	6.84398	6.8541	0.00147779
>gi|82749777|ref|NC_007622.1| Staphylococcus aureus RF122, complete genome	125	6.72919	6.73916	0.00147947
>gi|319788691|ref|NC_014825.1| Ruminococcus albus 7 plasmid pRUMAL02, complete sequence	125	5.83955	5.84822	0.00148265
>gi|94308945|ref|NC_007973.1| Cupriavidus metallidurans CH34 chromosome, complete genome	125	6.88491	6.8952	0.00149156
>gi|167621941|ref|NC_010334.1| Shewanella halifaxensis HAW-EB4 chromosome, complete genome	125	7.00879	7.01926	0.00149248
>gi|187927112|ref|NC_010682.1| Ralstonia pickettii 12J chromosome chromosome 1, complete sequence	125	6.8865	6.89679	0.00149254
>gi|10956711|ref|NC_002490.1| Xylella fastidiosa 9a5c plasmid pXF51, complete sequence	125	5.00141	5.00889	0.00149323
>gi|215481761|ref|NC_011595.1| Acinetobacter baumannii AB307-0294, complete genome	125	6.86602	6.87632	0.00149692
>gi|227820587|ref|NC_012587.1| Sinorhizobium fredii NGR234 chromosome, complete genome	125	6.8846	6.89493	0.00149868
>gi|50083297|ref|NC_005966.1| Acinetobacter sp. ADP1 chromosome, complete genome	125	6.84684	6.85715	0.00150335
>gi|15600771|ref|NC_002506.1| Vibrio cholerae O1 biovar eltor str. N16961 chromosome II, complete sequence	125	6.32178	6.3313	0.00150344
>gi|148821191|ref|NC_009565.1| Mycobacterium tuberculosis F11, complete genome	125	6.93637	6.94688	0.00151245
>gi|347533700|ref|NC_015979.1| Lactobacillus sanfranciscensis TMW 1.1304 plasmid pLS1, complete sequence	125	5.06135	5.06904	0.0015177
>gi|227811634|ref|NC_012580.1| Vibrio cholerae M66-2 chromosome II, complete genome	125	6.31107	6.32067	0.00151809
>gi|338706993|ref|NC_015709.1| Zymomonas mobilis subsp. pomaceae ATCC 29192 chromosome, complete genome	125	6.58979	6.59983	0.00152052
>gi|170016358|ref|NC_010471.1| Leuconostoc citreum KM20, complete genome	125	6.54538	6.55537	0.00152389
>gi|226947222|ref|NC_012563.1| Clostridium botulinum A2 str. Kyoto chromosome, complete genome	125	6.90906	6.91962	0.00152578
>gi|78185892|ref|NC_007512.1| Chlorobium luteolum DSM 273 chromosome, complete genome	125	6.66461	6.67481	0.00152852
>gi|146305042|ref|NC_009439.1| Pseudomonas mendocina ymp chromosome, complete genome	125	6.99555	7.00627	0.00152983
>gi|321311376|ref|NC_014976.1| Bacillus subtilis BSn5 chromosome, complete genome	125	6.90254	6.91312	0.00153002
>gi|118496615|ref|NC_008601.1| Francisella tularensis subsp. novicida U112, complete genome	125	6.57194	6.58204	0.0015346
>gi|290579526|ref|NC_013928.1| Streptococcus mutans NN2025, complete genome	125	6.59483	6.60497	0.00153631
>gi|313671969|ref|NC_014758.1| Calditerrivibrio nitroreducens DSM 19672 chromosome, complete genome	125	6.62478	6.63502	0.00154355
>gi|296453187|ref|NC_014169.1| Bifidobacterium longum subsp. longum JDM301 chromosome, complete genome	125	6.68471	6.69508	0.00154827
>gi|38232642|ref|NC_002935.2| Corynebacterium diphtheriae NCTC 13129 chromosome, complete genome	125	6.68658	6.69697	0.00155078
>gi|15601865|ref|NC_002663.1| Pasteurella multocida subsp. multocida str. Pm70, complete genome	125	6.6443	6.65463	0.00155308
>gi|327399920|ref|NC_015320.1| Archaeoglobus veneficus SNP6 chromosome, complete genome	125	6.56995	6.5802	0.00155768
>gi|284996407|ref|NC_013769.1| Sulfolobus islandicus L.D.8.5 chromosome, complete genome	125	6.72537	6.73588	0.00156086
>gi|253750923|ref|NC_012924.1| Streptococcus suis SC84, complete genome	125	6.61202	6.62237	0.00156315
>gi|238023296|ref|NC_012718.1| Burkholderia glumae BGR1 plasmid bglu_2p, complete sequence	125	5.44378	5.4523	0.00156358
>gi|343127118|ref|NC_015915.1| Borrelia bissettii DN127 plasmid lp17, complete sequence	125	4.7252	4.7326	0.00156535
>gi|83309099|ref|NC_007626.1| Magnetospirillum magneticum AMB-1 chromosome, complete genome	125	6.98601	6.99696	0.00156586
>gi|62388892|ref|NC_006958.1| Corynebacterium glutamicum ATCC 13032, complete genome	125	6.80657	6.81725	0.00156587
>gi|347534971|ref|NC_016001.1| Flavobacterium branchiophilum, complete genome	125	6.84166	6.85245	0.00157478
>gi|347533684|ref|NC_015980.1| Lactobacillus sanfranciscensis TMW 1.1304 plasmid pLS2, complete sequence	125	4.56313	4.57033	0.00157669
>gi|225855735|ref|NC_012467.1| Streptococcus pneumoniae P1031, complete genome	125	6.61521	6.62567	0.00157876
>gi|110640213|ref|NC_008253.1| Escherichia coli 536, complete genome	125	6.98357	6.99465	0.00158386
>gi|154147866|ref|NC_009714.1| Campylobacter hominis ATCC BAA-381, complete genome	125	6.52395	6.53432	0.00158709
>gi|340789630|ref|NC_015857.1| Brucella pinnipedialis B2/94 chromosome chromosome 1, complete sequence	125	6.62056	6.63108	0.00158719
>gi|54295983|ref|NC_006368.1| Legionella pneumophila str. Paris, complete genome	125	6.83411	6.84498	0.00158731
>gi|336452232|ref|NC_015674.1| Helicobacter bizzozeronii CIII-1, complete genome	125	6.53258	6.54297	0.00158842
>gi|221368938|ref|NC_011958.1| Rhodobacter sphaeroides KD131 chromosome chromosome 2, complete sequence	125	6.40395	6.41415	0.0015891
>gi|42779081|ref|NC_003909.8| Bacillus cereus ATCC 10987 chromosome, complete genome	125	7.0076	7.01877	0.00159243
>gi|227080237|ref|NC_012578.1| Vibrio cholerae M66-2 chromosome chromosome I, complete sequence	125	6.75149	6.76229	0.0015963
>gi|212208405|ref|NC_011526.1| Coxiella burnetii CbuK_Q154 plasmid pQpRS_K_Q154, complete sequence	125	4.886	4.89383	0.00159923
>gi|117617447|ref|NC_008570.1| Aeromonas hydrophila subsp. hydrophila ATCC 7966, complete genome	125	6.96603	6.9772	0.00160105
>gi|109946640|ref|NC_008229.1| Helicobacter acinonychis str. Sheeba chromosome, complete genome	125	6.48201	6.49243	0.00160406
>gi|315125111|ref|NC_014803.1| Pseudoalteromonas sp. SM9913 chromosome chromosome I, complete sequence	125	6.81287	6.82382	0.00160449
>gi|51594359|ref|NC_006155.1| Yersinia pseudotuberculosis IP 32953, complete genome	125	6.96602	6.97722	0.00160528
>gi|220930850|ref|NC_011899.1| Halothermothrix orenii H 168 chromosome, complete genome	125	6.70152	6.71232	0.00160784
>gi|218901206|ref|NC_011773.1| Bacillus cereus AH820, complete genome	125	7.01422	7.02552	0.00160843
>gi|308066838|ref|NC_014483.1| Paenibacillus polymyxa E681 chromosome, complete genome	125	7.02166	7.033	0.001612
>gi|15828471|ref|NC_002771.1| Mycoplasma pulmonis UAB CTIP, complete genome	125	6.27486	6.285	0.0016129
>gi|157736271|ref|NC_009850.1| Arcobacter butzleri RM4018, complete genome	125	6.65969	6.67045	0.00161402
>gi|224581838|ref|NC_012125.1| Salmonella enterica subsp. enterica serovar Paratyphi C strain RKS4594 chromosome, complete genome	125	6.97393	6.98524	0.00161894
>gi|317151727|ref|NC_014844.1| Desulfovibrio aespoeensis Aspo-2 chromosome, complete genome	125	6.84968	6.86081	0.00162318
>gi|308179191|ref|NC_014554.1| Lactobacillus plantarum subsp. plantarum ST-III chromosome, complete genome	125	6.80242	6.81348	0.00162356
>gi|41406098|ref|NC_002944.2| Mycobacterium avium subsp. paratuberculosis K-10, complete genome	125	6.9736	6.98495	0.00162378
>gi|224988383|ref|NC_012207.1| Mycobacterium bovis BCG str. Tokyo 172, complete genome	125	6.9304	6.94167	0.00162402
>gi|310639471|ref|NC_014622.1| Paenibacillus polymyxa SC2 chromosome, complete genome	125	7.04782	7.05931	0.00162824
>gi|317133719|ref|NC_014824.1| Ruminococcus albus 7 plasmid pRUMAL01, complete sequence	125	5.91521	5.92488	0.00163306
>gi|338731758|ref|NC_015710.1| Simkania negevensis Z plasmid pSn, complete sequence	125	5.41244	5.42132	0.00163846
>gi|84488831|ref|NC_007681.1| Methanosphaera stadtmanae DSM 3091 chromosome, complete genome	125	6.53759	6.54833	0.00164065
>gi|222152201|ref|NC_012004.1| Streptococcus uberis 0140J chromosome, complete genome	125	6.55794	6.56872	0.00164179
>gi|268318562|ref|NC_013504.1| Lactobacillus johnsonii FI9785 chromosome, complete genome	125	6.53477	6.54552	0.00164244
>gi|225853611|ref|NC_012466.1| Streptococcus pneumoniae JJA, complete genome	125	6.6165	6.62739	0.00164328
>gi|253752822|ref|NC_012925.1| Streptococcus suis P1/7, complete genome	125	6.5928	6.60366	0.00164462
>gi|15963753|ref|NC_003047.1| Sinorhizobium meliloti 1021, complete genome	125	6.8525	6.8638	0.00164576
>gi|188579286|ref|NC_010725.1| Methylobacterium populi BJ001 chromosome, complete genome	125	7.05284	7.06448	0.00164724
>gi|113968346|ref|NC_008321.1| Shewanella sp. MR-4 chromosome, complete genome	125	6.96219	6.9737	0.00165009
>gi|336063372|ref|NC_015600.1| Streptococcus pasteurianus ATCC 43144, complete genome	125	6.6123	6.62324	0.00165117
>gi|77454567|ref|NC_007491.1| Rhodococcus erythropolis PR4 plasmid pREL1, complete sequence	125	5.72524	5.73473	0.00165336
>gi|325961450|ref|NC_015145.1| Arthrobacter phenanthrenivorans Sphe3 chromosome, complete genome	125	6.91799	6.92945	0.00165373
>gi|158311867|ref|NC_009921.1| Frankia sp. EAN1pec chromosome, complete genome	125	7.2424	7.2544	0.00165477
>gi|153946813|ref|NC_009708.1| Yersinia pseudotuberculosis IP 31758, complete genome	125	6.96372	6.97527	0.00165496
>gi|194332853|ref|NC_011059.1| Prosthecochloris aestuarii DSM 271 chromosome, complete genome	125	6.69009	6.70119	0.00165551
>gi|345428590|ref|NC_015964.1| Haemophilus parainfluenzae T3T1, complete genome	125	6.60952	6.6205	0.00165923
>gi|254555169|ref|NC_012984.1| Lactobacillus plantarum JDM1, complete genome	125	6.79451	6.80581	0.00165995
>gi|38637668|ref|NC_005241.1| Cupriavidus necator megaplasmid pHG1, complete sequence	125	5.94631	5.9562	0.00166012
>gi|215276192|ref|NC_011603.1| Escherichia coli O127:H6 str. E2348/69 plasmid pMAR2, complete sequence	125	5.28282	5.29161	0.00166036
>gi|152994043|ref|NC_009654.1| Marinomonas sp. MWYL1 chromosome, complete genome	125	6.99698	7.00862	0.00166112
>gi|291481467|ref|NC_007974.2| Cupriavidus metallidurans CH34 megaplasmid, complete sequence	125	6.70149	6.71264	0.00166212
>gi|49175990|ref|NC_000913.2| Escherichia coli str. K-12 substr. MG1655 chromosome, complete genome	125	6.95591	6.96751	0.00166461
>gi|78045556|ref|NC_007508.1| Xanthomonas campestris pv. vesicatoria str. 85-10 chromosome, complete genome	125	7.0035	7.01522	0.00167072
>gi|146291111|ref|NC_009438.1| Shewanella putrefaciens CN-32 chromosome, complete genome	125	6.95766	6.96933	0.00167462
>gi|189016631|ref|NC_010399.1| Clavibacter michiganensis subsp. sepedonicus plasmid pCS1, complete sequence	125	4.99358	5.00196	0.00167513
>gi|183980035|ref|NC_010612.1| Mycobacterium marinum M, complete genome	125	7.11105	7.12298	0.00167535
>gi|337744364|ref|NC_015690.1| Paenibacillus mucilaginosus KNP414 chromosome, complete genome	125	7.22659	7.23873	0.00167751
>gi|186893344|ref|NC_010634.1| Yersinia pseudotuberculosis PB1/+ chromosome, complete genome	125	6.961	6.97271	0.00167977
>gi|237806776|ref|NC_012691.1| Tolumonas auensis DSM 9187 chromosome, complete genome	125	6.83001	6.84151	0.0016808
>gi|29140543|ref|NC_004631.1| Salmonella enterica subsp. enterica serovar Typhi str. Ty2 chromosome, complete genome	125	6.96976	6.98153	0.00168553
>gi|237793320|ref|NC_012658.1| Clostridium botulinum Ba4 str. 657 chromosome, complete genome	125	6.88901	6.90066	0.00168748
>gi|170018061|ref|NC_010468.1| Escherichia coli ATCC 8739 chromosome, complete genome	125	6.96557	6.97737	0.00169066
>gi|330827700|ref|NC_015424.1| Aeromonas veronii B565 chromosome, complete genome	125	6.94743	6.9592	0.00169162
>gi|260685375|ref|NC_013316.1| Clostridium difficile R20291 chromosome, complete genome	125	6.9116	6.92332	0.00169306
>gi|46255071|ref|NC_005838.1| Thermus thermophilus HB27 plasmid pTT27, complete sequence	125	5.6578	5.66742	0.00169636
>gi|172054853|ref|NC_010547.1| Cyanothece sp. ATCC 51142 chromosome chromosome linear, complete sequence	125	5.924	5.93407	0.00169649
>gi|297567992|ref|NC_014216.1| Desulfurivibrio alkaliphilus AHT2 chromosome, complete genome	125	6.78053	6.79206	0.00169704
>gi|152977688|ref|NC_009655.1| Actinobacillus succinogenes 130Z chromosome, complete genome	125	6.65512	6.66643	0.00169747
>gi|332294861|ref|NC_015499.1| Thermodesulfobium narugense DSM 14796 chromosome, complete genome	125	6.56832	6.5795	0.00169886
>gi|120537037|ref|NC_008739.1| Marinobacter aquaeolei VT8 plasmid pMAQU02, complete sequence	125	5.62018	5.62975	0.00169933
>gi|322836736|ref|NC_015060.1| Acidobacterium sp. MP5ACTX9 plasmid pACIX905, complete sequence	125	5.35298	5.36209	0.00170035
>gi|333891490|ref|NC_015554.1| Alteromonas sp. SN2 chromosome, complete genome	125	6.98566	6.99756	0.00170101
>gi|284034943|ref|NC_013730.1| Spirosoma linguale DSM 74 chromosome, complete genome	125	7.19607	7.20837	0.00170657
>gi|58038418|ref|NC_006673.1| Gluconobacter oxydans 621H plasmid pGOX2, complete sequence	125	4.71529	4.72336	0.00170773
>gi|320154846|ref|NC_014965.1| Vibrio vulnificus MO6-24/O chromosome chromosome I, complete sequence	125	6.79376	6.80538	0.00170779
>gi|71893359|ref|NC_007295.1| Mycoplasma hyopneumoniae J chromosome, complete genome	125	6.24328	6.25396	0.00170807
>gi|52140164|ref|NC_006274.1| Bacillus cereus E33L, complete genome	125	7.01336	7.02537	0.00171024
>gi|192358779|ref|NC_010995.1| Cellvibrio japonicus Ueda107 chromosome, complete genome	125	6.94965	6.96156	0.00171136
>gi|152973607|ref|NC_009650.1| Klebsiella pneumoniae subsp. pneumoniae MGH 78578 plasmid pKPN4, complete sequence	125	5.32312	5.33224	0.00171201
>gi|16799079|ref|NC_003212.1| Listeria innocua Clip11262, complete genome	125	6.76814	6.77975	0.0017128
>gi|338529680|ref|NC_015711.1| Myxococcus fulvus HW-1 chromosome, complete genome	125	7.24301	7.25544	0.00171314
>gi|254778738|ref|NC_012973.1| Helicobacter pylori B38, complete genome	125	6.48763	6.49876	0.00171326
>gi|169825329|ref|NC_010373.1| Methylobacterium sp. 4-46 plasmid pM44601, complete sequence	125	5.05447	5.06316	0.00171573
>gi|256823905|ref|NC_013169.1| Kytococcus sedentarius DSM 20547 chromosome, complete genome	125	6.73421	6.74584	0.0017247
>gi|333904249|ref|NC_015558.1| Streptococcus parauberis KCTC 11537 chromosome, complete genome	125	6.62075	6.63221	0.00172684
>gi|219853343|ref|NC_011837.1| Clostridium kluyveri NBRC 12016, complete genome	125	6.87974	6.89165	0.00172835
>gi|58036264|ref|NC_004307.2| Bifidobacterium longum NCC2705 chromosome, complete genome	125	6.64294	6.65447	0.00173219
>gi|120401028|ref|NC_008726.1| Mycobacterium vanbaalenii PYR-1 chromosome, complete genome	125	7.10106	7.11339	0.0017338
>gi|229915734|ref|NC_012673.1| Exiguobacterium sp. AT1b, complete genome	125	6.76637	6.77812	0.00173395
>gi|89892746|ref|NC_007907.1| Desulfitobacterium hafniense Y51, complete genome	125	7.04674	7.05899	0.00173532
>gi|33594723|ref|NC_002928.3| Bordetella parapertussis 12822, complete genome	125	6.96774	6.97986	0.00173709
>gi|260681769|ref|NC_013315.1| Clostridium difficile CD196 chromosome, complete genome	125	6.90289	6.91492	0.00173996
>gi|26986745|ref|NC_002947.3| Pseudomonas putida KT2440 chromosome, complete genome	125	7.07979	7.09214	0.00174149
>gi|157373141|ref|NC_009831.1| Shewanella sediminis HAW-EB3, complete genome	125	7.0305	7.04278	0.00174368
>gi|154684518|ref|NC_009725.1| Bacillus amyloliquefaciens FZB42, complete genome	125	6.88211	6.89415	0.00174512
>gi|194396645|ref|NC_011072.1| Streptococcus pneumoniae G54 chromosome, complete genome	125	6.58952	6.60104	0.00174523
>gi|114045513|ref|NC_008322.1| Shewanella sp. MR-7 chromosome, complete genome	125	6.96939	6.98159	0.0017474
>gi|75906225|ref|NC_007413.1| Anabaena variabilis ATCC 29413 chromosome, complete genome	125	7.09243	7.10487	0.00175028
>gi|281490498|ref|NC_013656.1| Lactococcus lactis subsp. lactis KF147, complete genome	125	6.70391	6.71567	0.00175088
>gi|258404138|ref|NC_013223.1| Desulfohalobium retbaense DSM 5692 chromosome, complete genome	125	6.7462	6.75803	0.00175121
>gi|134292031|ref|NC_009255.1| Burkholderia vietnamiensis G4 chromosome 2, complete sequence	125	6.67164	6.68334	0.00175145
>gi|307126151|ref|NC_014498.1| Streptococcus pneumoniae 670-6B chromosome, complete genome	125	6.63961	6.65126	0.00175186
>gi|170724370|ref|NC_010506.1| Shewanella woodyi ATCC 51908 chromosome, complete genome	125	7.06206	7.07447	0.00175388
>gi|66766352|ref|NC_007086.1| Xanthomonas campestris pv. campestris str. 8004 chromosome, complete genome	125	7.0004	7.01272	0.00175712
>gi|302669123|ref|NC_014388.1| Butyrivibrio proteoclasticus B316 chromosome 2, complete genome	125	5.77121	5.78137	0.00175864
>gi|158319059|ref|NC_009922.1| Alkaliphilus oremlandii OhILAs, complete genome	125	6.78368	6.79566	0.00176383
>gi|222102329|ref|NC_011986.1| Agrobacterium vitis S4 plasmid pAtS4a, complete sequence	125	5.18732	5.19649	0.00176428
>gi|170738367|ref|NC_010511.1| Methylobacterium sp. 4-46 chromosome, complete genome	125	7.17251	7.1852	0.00176636
>gi|86607503|ref|NC_007776.1| Synechococcus sp. JA-2-3B'a(2-13), complete genome	125	6.77285	6.78484	0.00176753
>gi|182433793|ref|NC_010572.1| Streptomyces griseus subsp. griseus NBRC 13350, complete genome	125	7.21999	7.23278	0.0017686
>gi|134294128|ref|NC_009256.1| Burkholderia vietnamiensis G4 chromosome chromosome 1, complete sequence	125	6.85147	6.86364	0.0017742
>gi|56459112|ref|NC_006512.1| Idiomarina loihiensis L2TR chromosome, complete genome	125	6.74224	6.75422	0.00177422
>gi|346722692|ref|NC_012985.3| Candidatus Liberibacter asiaticus str. psy62 chromosome, complete genome	125	6.37861	6.38995	0.00177424
>gi|26245917|ref|NC_004431.1| Escherichia coli CFT073 chromosome, complete genome	125	7.00652	7.01898	0.00177508
>gi|222142576|ref|NC_011996.1| Macrococcus caseolyticus JCSC5402 plasmid pMCCL2, complete sequence	125	5.19715	5.2064	0.00177582
>gi|325297172|ref|NC_015164.1| Bacteroides salanitronis DSM 18170 chromosome, complete genome	125	6.91636	6.92867	0.00177722
>gi|289431955|ref|NC_013890.1| Dehalococcoides sp. GT chromosome, complete genome	125	6.42313	6.43458	0.00177958
>gi|218202726|ref|NC_011720.1| Borrelia burgdorferi ZS7 plasmid ZS7_cp32-3+10, complete sequence	125	4.9738	4.98267	0.00178062
>gi|294023656|ref|NC_014007.1| Sphingobium japonicum UT26S plasmid pCHQ1, complete sequence	125	5.57178	5.58172	0.00178159
>gi|83718394|ref|NC_007651.1| Burkholderia thailandensis E264 chromosome chromosome I, complete sequence	125	6.86955	6.88185	0.00178748
>gi|307066636|ref|NC_014494.1| Streptococcus pneumoniae AP200 chromosome, complete genome	125	6.61765	6.6295	0.00178757
>gi|339492077|ref|NC_015740.1| Pseudomonas stutzeri ATCC 17588 = LMG 11199 chromosome, complete genome	125	6.94633	6.95883	0.00179597
>gi|119382757|ref|NC_008686.1| Paracoccus denitrificans PD1222 chromosome 1, complete sequence	125	6.74407	6.7562	0.00179645
>gi|170717206|ref|NC_010519.1| Haemophilus somnus 2336 chromosome, complete genome	125	6.64389	6.65585	0.00179701
>gi|78776201|ref|NC_007575.1| Sulfurimonas denitrificans DSM 1251, complete genome	125	6.6318	6.64374	0.00179708
>gi|213690928|ref|NC_011593.1| Bifidobacterium longum subsp. infantis ATCC 15697, complete genome	125	6.74107	6.75322	0.00179947
>gi|296125058|ref|NC_014150.1| Brachyspira murdochii DSM 12563 chromosome, complete genome	125	6.79954	6.8118	0.00179947
>gi|325278757|ref|NC_015160.1| Odoribacter splanchnicus DSM 20712 chromosome, complete genome	125	6.93118	6.94371	0.00180418
>gi|347541852|ref|NC_016012.1| Candidatus Arthromitus sp. SFB-rat-Yit, complete genome	125	6.46983	6.48157	0.00181071
>gi|57634611|ref|NC_002758.2| Staphylococcus aureus subsp. aureus Mu50, complete genome	125	6.74791	6.76018	0.00181489
>gi|156978331|ref|NC_009782.1| Staphylococcus aureus subsp. aureus Mu3, complete genome	125	6.74815	6.76043	0.00181595
>gi|26553452|ref|NC_004432.1| Mycoplasma penetrans HF-2, complete genome	125	6.42238	6.43409	0.0018205
>gi|157964072|ref|NC_009900.1| Rickettsia massiliae MTU5, complete genome	125	6.42308	6.43482	0.00182406
>gi|116332445|ref|NC_008511.1| Leptospira borgpetersenii serovar Hardjo-bovis JB197 chromosome 2, complete sequence	125	5.76708	5.77763	0.0018258
>gi|121607004|ref|NC_008786.1| Verminephrobacter eiseniae EF01-2 chromosome, complete genome	125	7.03374	7.04662	0.00182828
>gi|251787652|ref|NC_012912.1| Dickeya zeae Ech1591 chromosome, complete genome	125	6.9707	6.98351	0.00183534
>gi|16758993|ref|NC_003198.1| Salmonella enterica subsp. enterica serovar Typhi str. CT18 chromosome, complete genome	125	6.97026	6.98308	0.00183548
>gi|15640032|ref|NC_002505.1| Vibrio cholerae O1 biovar El Tor str. N16961 chromosome chromosome I, complete sequence	125	6.75999	6.77243	0.0018379
>gi|157412014|ref|NC_009838.1| Escherichia coli APEC O1 plasmid pAPEC-O1-R, complete sequence	125	5.67306	5.68352	0.00183982
>gi|148642060|ref|NC_009515.1| Methanobrevibacter smithii ATCC 35061 chromosome, complete genome	125	6.55682	6.56891	0.00184031
>gi|117918459|ref|NC_008577.1| Shewanella sp. ANA-3 chromosome chromosome 1, complete sequence	125	6.98469	6.99757	0.00184074
>gi|170016236|ref|NC_010466.1| Leuconostoc citreum KM20 plasmid pLCK2, complete sequence	125	4.78826	4.79711	0.00184619
>gi|18308982|ref|NC_003366.1| Clostridium perfringens str. 13, complete genome	125	6.7701	6.78266	0.00185111
>gi|197333880|ref|NC_011184.1| Vibrio fischeri MJ11 chromosome I, complete sequence	125	6.75153	6.76406	0.00185212
>gi|157163852|ref|NC_009802.1| Campylobacter concisus 13826, complete genome	125	6.60092	6.61318	0.00185469
>gi|257091505|ref|NC_013193.1| Candidatus Accumulibacter phosphatis clade IIA str. UW-1 plasmid pAph01, complete sequence	125	5.51471	5.52497	0.0018564
>gi|154243668|ref|NC_009717.1| Xanthobacter autotrophicus Py2 plasmid pXAUT01, complete sequence	125	5.79	5.80077	0.0018578
>gi|169832377|ref|NC_010380.1| Streptococcus pneumoniae Hungary19A-6, complete genome	125	6.63994	6.65234	0.00186391
>gi|297570613|ref|NC_014218.1| Arcanobacterium haemolyticum DSM 20595 chromosome, complete genome	125	6.58667	6.59902	0.00187029
>gi|291280824|ref|NC_013941.1| Escherichia coli O55:H7 str. CB9615 chromosome, complete genome	125	7.01916	7.03231	0.00187055
>gi|157690798|ref|NC_009848.1| Bacillus pumilus SAFR-032, complete genome	125	6.85687	6.86974	0.0018731
>gi|334338613|ref|NC_015589.1| Desulfotomaculum ruminis DSM 2154 chromosome, complete genome	125	6.88676	6.8997	0.00187593
>gi|28209834|ref|NC_004557.1| Clostridium tetani E88 chromosome, complete genome	125	6.73539	6.74805	0.0018768
>gi|113460149|ref|NC_008309.1| Haemophilus somnus 129PT chromosome, complete genome	125	6.59131	6.6037	0.00187691
>gi|212632911|ref|NC_011566.1| Shewanella piezotolerans WP3 chromosome, complete genome	125	7.01991	7.03313	0.0018799
>gi|225857809|ref|NC_012468.1| Streptococcus pneumoniae 70585, complete genome	125	6.62784	6.64039	0.00189079
>gi|162417732|ref|NC_010157.1| Yersinia pestis Angola plasmid new_pCD, complete sequence	125	5.12424	5.13396	0.00189248
[truncated: 726 more rows]
[truncated: 1 more columns]

## Sheet: k=500
GID	Read Length	max entropy	actual entropy	ΔH
>gi|298501383|ref|NC_014249.1| 'Nostoc azollae' 0708 plasmid pAzo01, complete sequence	500	5.33874	5.33874	0
>gi|298501435|ref|NC_014250.1| 'Nostoc azollae' 0708 plasmid pAzo02, complete sequence	500	4.63096	4.63096	0
>gi|158340643|ref|NC_009929.1| Acaryochloris marina MBIC11017 plasmid pREB4, complete sequence	500	5.65549	5.65549	0
>gi|158340917|ref|NC_009930.1| Acaryochloris marina MBIC11017 plasmid pREB5, complete sequence	500	5.54818	5.54818	0
>gi|158341621|ref|NC_009934.1| Acaryochloris marina MBIC11017 plasmid pREB9, complete sequence	500	3.51428	3.51428	0
>gi|258513327|ref|NC_013213.1| Acetobacter pasteurianus IFO 3283-01 plasmid pAPA01-040, complete sequence	500	3.7332	3.7332	0
>gi|258513331|ref|NC_013214.1| Acetobacter pasteurianus IFO 3283-01 plasmid pAPA01-050, complete sequence	500	3.70518	3.70518	0
>gi|258513334|ref|NC_013215.1| Acetobacter pasteurianus IFO 3283-01 plasmid pAPA01-060, complete sequence	500	3.42029	3.42029	0
>gi|311109789|ref|NC_014642.1| Achromobacter xylosoxidans A8 plasmid pA82, complete sequence	500	5.69442	5.69442	0
>gi|332795693|ref|NC_015518.1| Acidianus hospitalis W1 chromosome, complete genome	500	6.63087	6.63087	0
>gi|302347802|ref|NC_014374.1| Acidilobus saccharovorans 345-15 chromosome, complete genome	500	6.47595	6.47595	0
>gi|148243807|ref|NC_009468.1| Acidiphilium cryptum JF-5 plasmid pACRY02, complete sequence	500	5.57269	5.57269	0
>gi|148243977|ref|NC_009469.1| Acidiphilium cryptum JF-5 plasmid pACRY03, complete sequence	500	5.24775	5.24775	0
>gi|148244055|ref|NC_009470.1| Acidiphilium cryptum JF-5 plasmid pACRY04, complete sequence	500	4.86824	4.86824	0
>gi|148244117|ref|NC_009472.1| Acidiphilium cryptum JF-5 plasmid pACRY06, complete sequence	500	4.21917	4.21917	0
>gi|148244127|ref|NC_009473.1| Acidiphilium cryptum JF-5 plasmid pACRY07, complete sequence	500	4.01115	4.01115	0
>gi|148244133|ref|NC_009474.1| Acidiphilium cryptum JF-5 plasmid pACRY08, complete sequence	500	3.94547	3.94547	0
>gi|325113277|ref|NC_015179.1| Acidiphilium multivorum AIU301 plasmid pACMV3, complete sequence	500	5.0314	5.0314	0
>gi|325168242|ref|NC_015180.1| Acidiphilium multivorum AIU301 plasmid pACMV5, complete sequence	500	4.44182	4.44182	0
>gi|325168262|ref|NC_015181.1| Acidiphilium multivorum AIU301 plasmid pACMV6, complete sequence	500	4.36646	4.36646	0
>gi|325168277|ref|NC_015182.1| Acidiphilium multivorum AIU301 plasmid pACMV8, complete sequence	500	3.39093	3.39093	0
>gi|325168931|ref|NC_015187.1| Acidiphilium multivorum AIU301 plasmid pACMV2, complete sequence	500	5.11438	5.11438	0
>gi|325169046|ref|NC_015189.1| Acidiphilium multivorum AIU301 plasmid pACMV7, complete sequence	500	3.97118	3.97118	0
>gi|340783881|ref|NC_015852.1| Acidithiobacillus caldus SM-1 plasmid pLAtc1, complete sequence	500	4.26853	4.26853	0
>gi|340783921|ref|NC_015853.1| Acidithiobacillus caldus SM-1 plasmid pLAtc2, complete sequence	500	4.43492	4.43492	0
>gi|340783892|ref|NC_015854.1| Acidithiobacillus caldus SM-1 plasmid pLAtc3, complete sequence	500	4.76649	4.76649	0
>gi|322433172|ref|NC_015058.1| Acidobacterium sp. MP5ACTX9 plasmid pACIX903, complete sequence	500	5.57442	5.57442	0
>gi|213155358|ref|NC_011585.1| Acinetobacter baumannii AB0057 plasmid pAB0057, complete sequence	500	4.21643	4.21643	0
>gi|184160017|ref|NC_010606.1| Acinetobacter baumannii ACICU plasmid pACICU2, complete sequence	500	5.10631	5.10631	0
>gi|126640097|ref|NC_009083.1| Acinetobacter baumannii ATCC 17978 plasmid pAB1, complete sequence	500	4.41192	4.41192	0
>gi|126640109|ref|NC_009084.1| Acinetobacter baumannii ATCC 17978 plasmid pAB2, complete sequence	500	4.33457	4.33457	0
>gi|169302972|ref|NC_010401.1| Acinetobacter baumannii AYE plasmid p1ABAYE, complete sequence	500	4.01241	4.01241	0
>gi|169302980|ref|NC_010402.1| Acinetobacter baumannii AYE plasmid p2ABAYE, complete sequence	500	4.26302	4.26302	0
>gi|169302992|ref|NC_010403.1| Acinetobacter baumannii AYE plasmid p4ABAYE, complete sequence	500	3.64875	3.64875	0
>gi|169786889|ref|NC_010404.1| Acinetobacter baumannii AYE plasmid p3ABAYE, complete sequence	500	5.27376	5.27376	0
>gi|169302963|ref|NC_010395.1| Acinetobacter baumannii SDF plasmid p1ABSDF, complete sequence	500	4.04976	4.04976	0
>gi|169786833|ref|NC_010396.1| Acinetobacter baumannii SDF plasmid p2ABSDF, complete sequence	500	4.69046	4.69046	0
>gi|169786864|ref|NC_010398.1| Acinetobacter baumannii SDF plasmid p3ABSDF, complete sequence	500	4.68883	4.68883	0
>gi|190151401|ref|NC_010940.1| Actinobacillus pleuropneumoniae serovar 7 str. AP76 plasmid APP7_C, complete sequence	500	3.78305	3.78305	0
>gi|190151404|ref|NC_010941.1| Actinobacillus pleuropneumoniae serovar 7 str. AP76 plasmid ABB7_B, complete sequence	500	3.87355	3.87355	0
>gi|190151409|ref|NC_010942.1| Actinobacillus pleuropneumoniae serovar 7 str. AP76 plasmid APP7_A, complete sequence	500	4.01586	4.01586	0
>gi|32453760|ref|NC_004923.1| Aeromonas salmonicida salmonicida A449 plasmid pAsa1, complete sequence	500	3.99344	3.99344	0
>gi|32453769|ref|NC_004924.1| Aeromonas salmonicida salmonicida A449 plasmid pAsa3, complete sequence	500	4.01004	4.01004	0
>gi|32453780|ref|NC_004925.1| Aeromonas salmonicida salmonicida A449 plasmid pAsa2, complete sequence	500	3.97754	3.97754	0
>gi|261876182|ref|NC_013438.1| Aggregatibacter actinomycetemcomitans plasmid S25, complete sequence	500	4.78598	4.78598	0
>gi|273809542|ref|NC_013597.1| Aggregatibacter phage S1249, complete genome	500	4.93923	4.93923	0
>gi|312193364|ref|NC_014629.1| Aggregatibacter actinomycetemcomitans D11S-1 plasmid S57, complete sequence	500	4.67	4.67	0
>gi|222112705|ref|NC_011994.1| Agrobacterium radiobacter K84 plasmid pAgK84, complete sequence	500	4.9437	4.9437	0
>gi|159186452|ref|NC_003064.2| Agrobacterium tumefaciens str. C58 plasmid At, complete sequence	500	6.03533	6.03533	0
>gi|159161952|ref|NC_003065.3| Agrobacterium tumefaciens str. C58 plasmid Ti, complete sequence	500	5.6309	5.6309	0
>gi|319765069|ref|NC_014911.1| Alicycliphilus denitrificans BC plasmid pALIDE02, complete sequence	500	5.19581	5.19581	0
>gi|330827325|ref|NC_015423.1| Alicycliphilus denitrificans K601 plasmid pALIDE201, complete sequence	500	5.17603	5.17603	0
>gi|257792943|ref|NC_013206.1| Alicyclobacillus acidocaldarius subsp. acidocaldarius DSM 446 plasmid pAACI01, complete sequence	500	5.26115	5.26115	0
>gi|257793042|ref|NC_013207.1| Alicyclobacillus acidocaldarius subsp. acidocaldarius DSM 446 plasmid pAACI02, complete sequence	500	5.23954	5.23954	0
>gi|257793135|ref|NC_013208.1| Alicyclobacillus acidocaldarius subsp. acidocaldarius DSM 446 plasmid pAACI03, complete sequence	500	4.17073	4.17073	0
>gi|215778350|ref|NC_011311.1| Aliivibrio salmonicida LFI1238 plasmid pVSAL840, complete sequence	500	5.22032	5.22032	0
>gi|209809832|ref|NC_011315.1| Aliivibrio salmonicida LFI1238 plasmid pVSAL54, complete sequence	500	3.98776	3.98776	0
>gi|215538592|ref|NC_011316.1| Aliivibrio salmonicida LFI1238 plasmid pVSAL43, complete sequence	500	3.884	3.884	0
>gi|288947674|ref|NC_013852.1| Allochromatium vinosum DSM 180 plasmid pALVIN01, complete sequence	500	5.30854	5.30854	0
>gi|288986931|ref|NC_013862.1| Allochromatium vinosum DSM 180 plasmid pALVIN02, complete sequence	500	4.89686	4.89686	0
>gi|260893985|ref|NC_013386.1| Ammonifex degensii KC4 plasmid pADEG01, complete sequence	500	4.73769	4.73769	0
>gi|333917529|ref|NC_015560.1| Amycolicicoccus subflavus DQS3-9A1 plasmid pAS9A-1, complete sequence	500	4.54153	4.54153	0
>gi|333917557|ref|NC_015561.1| Amycolicicoccus subflavus DQS3-9A1 plasmid pAS9A-2, complete sequence	500	5.3275	5.3275	0
>gi|75812629|ref|NC_007411.1| Anabaena variabilis ATCC 29413 plasmid B, complete sequence	500	4.84835	4.84835	0
>gi|75812661|ref|NC_007412.1| Anabaena variabilis ATCC 29413 plasmid C, complete sequence	500	5.77853	5.77853	0
>gi|292905252|ref|NC_014000.1| Anabaena variabilis ATCC 29413 incision element, complete genome	500	4.86513	4.86513	0
>gi|256821123|ref|NC_013164.1| Anaerococcus prevotii DSM 20548 plasmid pAPRE01, complete sequence	500	5.36198	5.36198	0
>gi|284162948|ref|NC_013742.1| Archaeoglobus profundus DSM 5631 plasmid pArcpr01, complete sequence	500	3.66314	3.66314	0
>gi|308151709|ref|NC_014548.1| Arthrobacter arilaitensis Re117 plasmid pRE117-2, complete sequence	500	4.20569	4.20569	0
>gi|119952551|ref|NC_008713.1| Arthrobacter aurescens TC1 plasmid TC2, complete sequence	500	5.77848	5.77848	0
>gi|219882541|ref|NC_011879.1| Arthrobacter chlorophenolicus A6 plasmid pACHL01, complete sequence	500	5.93081	5.93081	0
>gi|116662073|ref|NC_008537.1| Arthrobacter sp. FB24 plasmid 1, complete sequence	500	5.50253	5.50253	0
>gi|116662232|ref|NC_008538.1| Arthrobacter sp. FB24 plasmid 2, complete sequence	500	5.36176	5.36176	0
>gi|116662341|ref|NC_008539.1| Arthrobacter sp. FB24 plasmid 3, complete sequence	500	5.28325	5.28325	0
>gi|85057952|ref|NC_007717.1| Aster yellows witches'-broom phytoplasma AYWB plasmid pAYWB-I, complete sequence	500	3.84173	3.84173	0
>gi|85057958|ref|NC_007718.1| Aster yellows witches'-broom phytoplasma AYWB plasmid pAYWB-II, complete sequence	500	3.84634	3.84634	0
>gi|85057963|ref|NC_007719.1| Aster yellows witches'-broom phytoplasma AYWB plasmid pAYWB-III, complete sequence	500	3.96426	3.96426	0
>gi|85057971|ref|NC_007720.1| Aster yellows witches'-broom phytoplasma AYWB plasmid pAYWB-IV, complete sequence	500	3.88275	3.88275	0
>gi|315500504|ref|NC_014818.1| Asticcacaulis excentricus CB 48 plasmid pASTEX01, complete sequence	500	5.68799	5.68799	0
>gi|315500677|ref|NC_014819.1| Asticcacaulis excentricus CB 48 plasmid pASTEX02, complete sequence	500	5.50473	5.50473	0
>gi|50163691|ref|NC_007323.3| Bacillus anthracis str. 'Ames Ancestor' plasmid pXO2, complete sequence	500	5.27568	5.27568	0
>gi|229599623|ref|NC_012655.1| Bacillus anthracis str. A0248 plasmid pXO2, complete sequence	500	5.27568	5.27568	0
>gi|227811309|ref|NC_012577.1| Bacillus anthracis str. CDC 684 plasmid pX02, complete sequence	500	5.27589	5.27589	0
>gi|225871489|ref|NC_012473.1| Bacillus cereus 03BB102 plasmid p03BB102_179, complete sequence	500	5.55432	5.55432	0
>gi|217316512|ref|NC_011654.1| Bacillus cereus AH187 plasmid pAH187_12, complete sequence	500	4.37956	4.37956	0
>gi|217322921|ref|NC_011656.1| Bacillus cereus AH187 plasmid pAH187_45, complete sequence	500	4.95108	4.95108	0
>gi|217322982|ref|NC_011657.1| Bacillus cereus AH187 plasmid pAH187_3, complete sequence	500	3.71467	3.71467	0
>gi|218847796|ref|NC_011771.1| Bacillus cereus AH820 plasmid pAH820_10, complete sequence	500	4.31873	4.31873	0
>gi|218848179|ref|NC_011776.1| Bacillus cereus AH820 plasmid pAH820_3, complete sequence	500	3.71467	3.71467	0
>gi|218848185|ref|NC_011777.1| Bacillus cereus AH820 plasmid pAH820_272, complete sequence	500	5.73503	5.73503	0
>gi|44004339|ref|NC_005707.1| Bacillus cereus ATCC 10987 plasmid pBc10987, complete sequence	500	5.61778	5.61778	0
>gi|56973315|ref|NC_004721.2| Bacillus cereus ATCC 14579 plasmid pBClin15, complete sequence	500	4.47056	4.47056	0
>gi|301067930|ref|NC_014332.1| Bacillus cereus biovar anthracis str. CI plasmid pCI-XO2, complete sequence	500	5.27402	5.27402	0
>gi|67078320|ref|NC_007104.1| Bacillus cereus E33L plasmid pE33L5, complete sequence	500	3.96464	3.96464	0
>gi|67078326|ref|NC_007105.1| Bacillus cereus E33L plasmid pE33L54, complete sequence	500	5.02532	5.02532	0
>gi|67078381|ref|NC_007106.1| Bacillus cereus E33L plasmid pE33L8, complete sequence	500	4.18707	4.18707	0
>gi|67078390|ref|NC_007107.1| Bacillus cereus E33L plasmid pE33L9, complete sequence	500	4.2381	4.2381	0
>gi|218847808|ref|NC_011774.1| Bacillus cereus G9842 plasmid pG9842_140, complete sequence	500	5.44561	5.44561	0
>gi|218847927|ref|NC_011775.1| Bacillus cereus G9842 plasmid pG9842_209, complete sequence	500	5.62115	5.62115	0
>gi|221316922|ref|NC_011971.1| Bacillus cereus Q1 plasmid pBc53, complete sequence	500	5.01926	5.01926	0
>gi|152973842|ref|NC_009673.1| Bacillus cereus subsp. cytotoxis NVH 391-98 plasmid pBC9801, complete sequence	500	4.12294	4.12294	0
>gi|294663009|ref|NC_004604.2| Bacillus megaterium QM B1551 plasmid pBM400, complete sequence	500	5.02829	5.02829	0
>gi|294672670|ref|NC_010008.2| Bacillus megaterium QM B1551 plasmid pBM100, complete sequence	500	3.99379	3.99379	0
>gi|294672655|ref|NC_010009.2| Bacillus megaterium QM B1551 plasmid pBM200, complete sequence	500	4.23548	4.23548	0
>gi|294672678|ref|NC_010010.2| Bacillus megaterium QM B1551 plasmid pBM300, complete sequence	500	4.71747	4.71747	0
>gi|294508916|ref|NC_014023.1| Bacillus megaterium QM B1551 plasmid pBM700, complete sequence	500	5.51563	5.51563	0
>gi|294509091|ref|NC_014025.1| Bacillus megaterium QM B1551 plasmid pBM500, complete sequence	500	5.12376	5.12376	0
>gi|294505704|ref|NC_014031.1| Bacillus megaterium QM B1551 plasmid pBM600, complete sequence	500	5.29752	5.29752	0
>gi|288557107|ref|NC_013793.1| Bacillus pseudofirmus OF4 plasmid pBpOF4-02, complete sequence	500	5.32027	5.32027	0
>gi|118445179|ref|NC_008598.1| Bacillus thuringiensis str. Al Hakam plasmid pALH1, complete sequence	500	5.04485	5.04485	0
>gi|296506382|ref|NC_014172.1| Bacillus thuringiensis BMB171 plasmid pBMB171, complete sequence	500	5.79583	5.79583	0
>gi|56899872|ref|NC_006578.1| Bacillus thuringiensis serovar konkukian str. 97-27 plasmid pBT9727, complete sequence	500	5.18533	5.18533	0
>gi|163943459|ref|NC_010181.1| Bacillus weihenstephanensis KBAB4 plasmid pBWB402, complete sequence	500	5.17382	5.17382	0
>gi|163937865|ref|NC_010182.1| Bacillus weihenstephanensis KBAB4 plasmid pBWB403, complete sequence	500	5.11044	5.11044	0
>gi|163937941|ref|NC_010183.1| Bacillus weihenstephanensis KBAB4 plasmid pBWB404, complete sequence	500	5.01979	5.01979	0
>gi|60650141|ref|NC_006873.1| Bacteroides fragilis NCTC 9343 plasmid pBF9343, complete sequence	500	4.85807	4.85807	0
>gi|52421214|ref|NC_006297.1| Bacteroides fragilis YCH46 plasmid pBFY46, complete sequence	500	4.82239	4.82239	0
>gi|325300726|ref|NC_015165.1| Bacteroides salanitronis DSM 18170 plasmid pBACSA01, complete sequence	500	4.90096	4.90096	0
>gi|324959701|ref|NC_015166.1| Bacteroides salanitronis DSM 18170 plasmid pBACSA03, complete sequence	500	4.06281	4.06281	0
>gi|324976987|ref|NC_015168.1| Bacteroides salanitronis DSM 18170 plasmid pBACSA02, complete sequence	500	4.57475	4.57475	0
>gi|29611500|ref|NC_004703.1| Bacteroides thetaiotaomicron VPI-5482 plasmid p5482, complete sequence	500	4.81343	4.81343	0
>gi|240851420|ref|NC_012847.1| Bartonella grahamii as4aup plasmid pBGR3, complete sequence	500	4.7434	4.7434	0
>gi|163659859|ref|NC_010160.1| Bartonella tribocorum CIP 105476 plasmid pBT01, complete sequence	500	4.6598	4.6598	0
>gi|182676785|ref|NC_010578.1| Beijerinckia indica subsp. indica ATCC 9039 plasmid pBIND02, complete sequence	500	5.12207	5.12207	0
>gi|23307853|ref|NC_004252.1| Bifidobacterium longum DJO10A plasmid pDOJH10L, complete sequence	500	4.28212	4.28212	0
>gi|23307864|ref|NC_004253.1| Bifidobacterium longum DJO10A plasmid pDOJH10S, complete sequence	500	3.80099	3.80099	0
>gi|322690183|ref|NC_015053.1| Bifidobacterium longum subsp. infantis 157F plasmid p157F-NC1, complete sequence	500	3.94409	3.94409	0
>gi|322690189|ref|NC_015066.1| Bifidobacterium longum subsp. infantis 157F plasmid p157F-NC2, complete sequence	500	3.79588	3.79588	0
>gi|32456045|ref|NC_004943.1| Bifidobacterium longum NCC2705 plasmid pBLO1, complete sequence	500	3.79616	3.79616	0
>gi|262340793|ref|NC_013454.1| Blattabacterium sp. (Blattella germanica) str. Bge, complete genome	500	6.10473	6.10473	0
>gi|336478154|ref|NC_015679.1| Blattabacterium sp. (Blattella germanica) str. Bge plasmid pBge, complete sequence	500	3.85564	3.85564	0
>gi|295656029|ref|NC_013418.2| Blattabacterium sp. (Periplaneta americana) str. BPLAN, complete genome	500	6.10482	6.10482	0
>gi|261599111|ref|NC_013419.1| Blattabacterium sp. (Periplaneta americana) str. BPLAN plasmid pBPLAN, complete sequence	500	3.7707	3.7707	0
>gi|111074074|ref|NC_008273.1| Borrelia afzelii PKo plasmid cp30, complete sequence	500	4.77112	4.77112	0
>gi|111074118|ref|NC_008274.1| Borrelia afzelii PKo plasmid cp27, complete sequence	500	4.71657	4.71657	0
>gi|117621570|ref|NC_008564.1| Borrelia afzelii PKo plasmid lp60, complete sequence	500	5.07525	5.07525	0
>gi|117621646|ref|NC_008565.1| Borrelia afzelii PKo plasmid lp60-2, complete sequence	500	5.07412	5.07412	0
>gi|117621706|ref|NC_008566.1| Borrelia afzelii PKo plasmid lp34, complete sequence	500	4.82961	4.82961	0
>gi|117621743|ref|NC_008567.1| Borrelia afzelii PKo plasmid lp32, complete sequence	500	4.8044	4.8044	0
>gi|117621799|ref|NC_008568.1| Borrelia afzelii PKo plasmid lp28, complete sequence	500	4.74871	4.74871	0
>gi|117621834|ref|NC_008569.1| Borrelia afzelii PKo plasmid lp25, complete sequence	500	4.68655	4.68655	0
>gi|294679205|ref|NT_167350.1| Borrelia afzelii PKo clone fragment a	500	4.20844	4.20844	0
>gi|294679220|ref|NT_167351.1| Borrelia afzelii PKo clone fragment b	500	4.47433	4.47433	0
>gi|294679245|ref|NT_167352.1| Borrelia afzelii PKo clone fragment c	500	4.10367	4.10367	0
>gi|343126711|ref|NC_015903.1| Borrelia bissettii DN127 plasmid cp32-11, complete sequence	500	4.77517	4.77517	0
>gi|343126758|ref|NC_015904.1| Borrelia bissettii DN127 plasmid cp32-4, complete sequence	500	4.77858	4.77858	0
>gi|343126801|ref|NC_015905.1| Borrelia bissettii DN127 plasmid cp32-6, complete sequence	500	4.77222	4.77222	0
>gi|343126844|ref|NC_015906.1| Borrelia bissettii DN127 plasmid cp32-quad, complete sequence	500	5.11888	5.11888	0
>gi|343126945|ref|NC_015907.1| Borrelia bissettii DN127 plasmid cp26, complete sequence	500	4.71557	4.71557	0
>gi|343126973|ref|NC_015908.1| Borrelia bissettii DN127 plasmid cp32-3, complete sequence	500	4.77885	4.77885	0
>gi|343127016|ref|NC_015909.1| Borrelia bissettii DN127 plasmid cp32-5, complete sequence	500	4.76992	4.76992	0
>gi|343127060|ref|NC_015910.1| Borrelia bissettii DN127 plasmid cp32-7, complete sequence	500	4.78201	4.78201	0
>gi|343127105|ref|NC_015911.1| Borrelia bissettii DN127 plasmid cp9, complete sequence	500	4.28825	4.28825	0
>gi|343127118|ref|NC_015915.1| Borrelia bissettii DN127 plasmid lp17, complete sequence	500	4.72653	4.72653	0
>gi|343128141|ref|NC_015916.1| Borrelia bissettii DN127 plasmid lp28-3, complete sequence	500	4.68924	4.68924	0
>gi|343127152|ref|NC_015917.1| Borrelia bissettii DN127 plasmid lp28-4, complete sequence	500	4.72949	4.72949	0
>gi|343127183|ref|NC_015918.1| Borrelia bissettii DN127 plasmid lp28-7, complete sequence	500	4.7782	4.7782	0
>gi|343127253|ref|NC_015919.1| Borrelia bissettii DN127 plasmid lp54, complete sequence	500	5.03918	5.03918	0
>gi|343127220|ref|NC_015920.1| Borrelia bissettii DN127 plasmid lp56, complete sequence	500	4.76266	4.76266	0
>gi|343128166|ref|NC_015922.1| Borrelia bissettii DN127 plasmid lp25, complete sequence	500	4.65379	4.65379	0
>gi|11497060|ref|NC_000948.1| Borrelia burgdorferi B31 plasmid cp32-1, complete sequence	500	4.78177	4.78177	0
>gi|11497103|ref|NC_000949.1| Borrelia burgdorferi B31 plasmid cp32-3, complete sequence	500	4.77414	4.77414	0
>gi|11497149|ref|NC_000950.1| Borrelia burgdorferi B31 plasmid cp32-4, complete sequence	500	4.77525	4.77525	0
>gi|11497193|ref|NC_000951.1| Borrelia burgdorferi B31 plasmid cp32-6, complete sequence	500	4.76847	4.76847	0
>gi|11497236|ref|NC_000952.1| Borrelia burgdorferi B31 plasmid cp32-7, complete sequence	500	4.78249	4.78249	0
>gi|11497281|ref|NC_000953.1| Borrelia burgdorferi B31 plasmid cp32-8, complete sequence	500	4.7837	4.7837	0
>gi|11497325|ref|NC_000954.1| Borrelia burgdorferi B31 plasmid cp32-9, complete sequence	500	4.78035	4.78035	0
>gi|11497372|ref|NC_000956.1| Borrelia burgdorferi B31 plasmid lp56, complete sequence	500	5.02096	5.02096	0
>gi|11497445|ref|NC_000957.1| Borrelia burgdorferi B31 plasmid lp5, complete sequence	500	3.9758	3.9758	0
>gi|11496583|ref|NC_001849.1| Borrelia burgdorferi B31 plasmid lp17, complete sequence	500	4.51386	4.51386	0
>gi|11496607|ref|NC_001850.1| Borrelia burgdorferi B31 plasmid lp25, complete sequence	500	4.67537	4.67537	0
>gi|11496637|ref|NC_001851.1| Borrelia burgdorferi B31 plasmid lp28-1, complete sequence	500	4.723	4.723	0
>gi|11496664|ref|NC_001852.1| Borrelia burgdorferi B31 plasmid lp28-2, complete sequence	500	4.76741	4.76741	0
>gi|11496697|ref|NC_001853.1| Borrelia burgdorferi B31 plasmid lp28-3, complete sequence	500	4.74977	4.74977	0
>gi|11496779|ref|NC_001855.1| Borrelia burgdorferi B31 plasmid lp36, complete sequence	500	4.86153	4.86153	0
>gi|11496831|ref|NC_001856.1| Borrelia burgdorferi B31 plasmid lp38, complete sequence	500	4.88457	4.88457	0
>gi|11496892|ref|NC_001857.1| Borrelia burgdorferi B31 plasmid lp54, complete sequence	500	5.02581	5.02581	0
>gi|11497007|ref|NC_001903.1| Borrelia burgdorferi plasmid cp26, complete sequence	500	4.71599	4.71599	0
>gi|11497048|ref|NC_001904.1| Borrelia burgdorferi B31 plasmid cp9, complete sequence	500	4.24979	4.24979	0
>gi|218203897|ref|NC_011722.1| Borrelia burgdorferi ZS7 plasmid ZS7_cp32-9, complete sequence	500	4.77769	4.77769	0
>gi|218203978|ref|NC_011724.1| Borrelia burgdorferi ZS7 plasmid ZS7_cp26, complete sequence	500	4.71625	4.71625	0
>gi|218249165|ref|NC_011728.1| Borrelia burgdorferi ZS7, complete genome	500	6.25826	6.25826	0
>gi|218442268|ref|NC_011731.1| Borrelia burgdorferi ZS7 plasmid ZS7_cp32-1, complete sequence	500	4.7757	4.7757	0
>gi|218442354|ref|NC_011735.1| Borrelia burgdorferi ZS7 plasmid ZS7_cp32-12, complete sequence	500	4.768	4.768	0
>gi|218442394|ref|NC_011736.1| Borrelia burgdorferi ZS7 plasmid ZS7_cp32-4, complete sequence	500	4.78483	4.78483	0
>gi|218868668|ref|NC_011778.1| Borrelia burgdorferi ZS7 plasmid ZS7_lp36, complete sequence	500	4.86157	4.86157	0
>gi|218868768|ref|NC_011779.1| Borrelia burgdorferi ZS7 plasmid ZS7_lp28-2, complete sequence	500	4.76729	4.76729	0
>gi|218875340|ref|NC_011780.1| Borrelia burgdorferi ZS7 plasmid ZS7_lp28-1, complete sequence	500	4.6613	4.6613	0
>gi|218875456|ref|NC_011781.1| Borrelia burgdorferi ZS7 plasmid ZS7_lp28-3, complete sequence	500	4.74687	4.74687	0
>gi|218875581|ref|NC_011782.1| Borrelia burgdorferi ZS7 plasmid ZS7_lp17, complete sequence	500	4.52548	4.52548	0
>gi|219405371|ref|NC_011783.1| Borrelia burgdorferi ZS7 plasmid ZS7_lp25, complete sequence	500	4.6781	4.6781	0
>gi|219499124|ref|NC_011784.1| Borrelia burgdorferi ZS7 plasmid ZS7_lp54, complete sequence	500	5.02625	5.02625	0
>gi|218906779|ref|NC_011785.1| Borrelia burgdorferi ZS7 plasmid ZS7_lp28-4, complete sequence	500	4.75413	4.75413	0
>gi|203283903|ref|NC_011224.1| Borrelia duttonii Ly plasmid pl11, complete sequence	500	4.33151	4.33151	0
>gi|203283912|ref|NC_011226.1| Borrelia duttonii Ly plasmid pl15, complete sequence	500	4.46389	4.46389	0
>gi|203288469|ref|NC_011245.1| Borrelia duttonii Ly plasmid pl28, complete sequence	500	4.74576	4.74576	0
>gi|203288641|ref|NC_011248.1| Borrelia duttonii Ly plasmid pl35, complete sequence	500	4.84245	4.84245	0
>gi|203288661|ref|NC_011249.1| Borrelia duttonii Ly plasmid pl36, complete sequence	500	4.8492	4.8492	0
>gi|203288682|ref|NC_011250.1| Borrelia duttonii Ly plasmid pl40, complete sequence	500	4.9015	4.9015	0
>gi|203288751|ref|NC_011256.1| Borrelia duttonii Ly plasmid pl70, complete sequence	500	5.11997	5.11997	0
>gi|203288797|ref|NC_011257.1| Borrelia duttonii Ly plasmid pl23, complete sequence	500	4.65904	4.65904	0
>gi|203288819|ref|NC_011259.1| Borrelia duttonii Ly plasmid pl23b, complete sequence	500	4.65393	4.65393	0
>gi|203288832|ref|NC_011261.1| Borrelia duttonii Ly plasmid pl26, complete sequence	500	4.72293	4.72293	0
>gi|203288867|ref|NC_011262.1| Borrelia duttonii Ly plasmid pl31, complete sequence	500	4.78564	4.78564	0
>gi|203288888|ref|NC_011264.1| Borrelia duttonii Ly plasmid pl32, complete sequence	500	4.79468	4.79468	0
>gi|203288911|ref|NC_011265.1| Borrelia duttonii Ly plasmid pl27, complete sequence	500	4.73202	4.73202	0
>gi|51038597|ref|NC_006128.1| Borrelia garinii PBi plasmid cp26, complete sequence	500	4.72606	4.72606	0
>gi|51038624|ref|NC_006129.1| Borrelia garinii PBi plasmid lp54, complete sequence	500	5.04187	5.04187	0
>gi|203288272|ref|NC_011246.1| Borrelia recurrentis A1 plasmid pl124, complete sequence	500	5.39248	5.39248	0
>gi|203288364|ref|NC_011252.1| Borrelia recurrentis A1 plasmid pl23, complete sequence	500	4.65217	4.65217	0
>gi|203288382|ref|NC_011253.1| Borrelia recurrentis A1 plasmid pl33, complete sequence	500	4.81576	4.81576	0
>gi|203288416|ref|NC_011258.1| Borrelia recurrentis A1 plasmid pl37, complete sequence	500	4.86177	4.86177	0
>gi|203288436|ref|NC_011260.1| Borrelia recurrentis A1 plasmid pl53, complete sequence	500	5.01931	5.01931	0
>gi|203288465|ref|NC_011263.1| Borrelia recurrentis A1 plasmid pl6, complete sequence	500	4.0103	4.0103	0
>gi|119952806|ref|NC_008710.1| Borrelia turicatae 91E135 chromosome, complete genome	500	6.26332	6.26332	0
>gi|225350699|ref|NC_012226.1| Brachyspira hyodysenteriae WA1 plasmid pBHWA1, complete sequence	500	4.85054	4.85054	0
>gi|300869639|ref|NC_014330.1| Brachyspira pilosicoli 95/1000 chromosome, complete genome	500	6.71365	6.71365	0
>gi|219681389|ref|NC_011833.1| Buchnera aphidicola str. 5A (Acyrthosiphon pisum), complete genome	500	6.10831	6.10831	0
>gi|336233113|ref|NC_015662.1| Buchnera aphidicola (Cinara tujafilina) chromosome, complete genome	500	5.94883	5.94883	0
>gi|10957103|ref|NC_002253.1| Buchnera aphidicola str. APS (Acyrthosiphon pisum) plasmid pLeu, complete sequence	500	4.16358	4.16358	0
>gi|15616630|ref|NC_002528.1| Buchnera aphidicola str. APS (Acyrthosiphon pisum), complete genome	500	6.10733	6.10733	0
>gi|27904513|ref|NC_004545.1| Buchnera aphidicola str. Bp (Baizongia pistaciae) chromosome, complete genome	500	6.09025	6.09025	0
>gi|28191365|ref|NC_004555.1| Buchnera aphidicola str. Bp (Baizongia pistaciae) plasmid pBBp1, complete sequence	500	3.57978	3.57978	0
>gi|116514950|ref|NC_008513.1| Buchnera aphidicola str. Cc (Cinara cedri), complete genome	500	5.92	5.92	0
>gi|219882535|ref|NC_011878.1| Buchnera aphidicola (Cinara cedri) plasmid pLeu-BCc, complete sequence	500	4.04571	4.04571	0
>gi|21672294|ref|NC_004061.1| Buchnera aphidicola str. Sg (Schizaphis graminum), complete genome	500	6.10786	6.10786	0
>gi|219681945|ref|NC_011834.1| Buchnera aphidicola str. Tuc7 (Acyrthosiphon pisum), complete genome	500	6.10816	6.10816	0
>gi|78059643|ref|NC_007509.1| Burkholderia sp. 383 chromosome 3, complete genome	500	6.44547	6.44547	0
>gi|78060853|ref|NC_007511.1| Burkholderia sp. 383 chromosome chromosome 2, complete sequence	500	6.85571	6.85571	0
>gi|115345482|ref|NC_008385.1| Burkholderia cepacia AMMD plasmid 1, complete sequence	500	4.93533	4.93533	0
>gi|107028231|ref|NC_008062.1| Burkholderia cenocepacia AU 1054 chromosome 3, complete sequence	500	6.37861	6.37861	0
>gi|116687164|ref|NC_008545.1| Burkholderia cenocepacia HI2424 plasmid 1, complete sequence	500	5.51682	5.51682	0
>gi|206479926|ref|NC_011003.1| Burkholderia cenocepacia J2315 plasmid pBCJ2315, complete sequence	500	5.26558	5.26558	0
>gi|330822093|ref|NC_015377.1| Burkholderia gladioli BSR3 plasmid bgla_2p, complete sequence	500	5.41128	5.41128	0
>gi|330818808|ref|NC_015378.1| Burkholderia gladioli BSR3 plasmid bgla_3p, complete sequence	500	5.40875	5.40875	0
>gi|339717962|ref|NC_012725.2| Burkholderia glumae BGR1 plasmid bglu_4p, complete sequence	500	5.42764	5.42764	0
>gi|161506495|ref|NC_010070.1| Burkholderia multivorans ATCC 17616 plasmid pBMUL01, complete sequence	500	5.52355	5.52355	0
>gi|189348761|ref|NC_010802.1| Burkholderia multivorans ATCC 17616 plasmid pTGL1, complete sequence	500	5.52355	5.52355	0
>gi|330399456|ref|NC_014723.1| Burkholderia rhizoxinica HKI 454 plasmid pBRH02, complete sequence	500	5.53662	5.53662	0
>gi|134287418|ref|NC_009226.1| Burkholderia vietnamiensis G4 plasmid pBVIE05, complete sequence	500	5.24352	5.24352	0
>gi|302668499|ref|NC_014390.1| Butyrivibrio proteoclasticus B316 plasmid pCY186, complete sequence	500	5.57014	5.57014	0
>gi|222530712|ref|NC_012036.1| Caldicellulosiruptor bescii DSM 6725 plasmid pATHE01, complete sequence	500	4.19268	4.19268	0
>gi|222530721|ref|NC_012037.1| Caldicellulosiruptor bescii DSM 6725 plasmid pATHE02, complete sequence	500	3.79989	3.79989	0
>gi|312281360|ref|NC_014719.1| Caldicellulosiruptor kristjanssonii 177R1B plasmid pCALKR01, complete sequence	500	4.49055	4.49055	0
>gi|157149578|ref|NC_009795.1| Campylobacter concisus 13826 plasmid pCCON31, complete sequence	500	4.78462	4.78462	0
>gi|157149612|ref|NC_009796.1| Campylobacter concisus 13826 plasmid pCCON16, complete sequence	500	4.50401	4.50401	0
>gi|154147860|ref|NC_009713.1| Campylobacter hominis ATCC BAA-381 plasmid pCH4, complete sequence	500	3.80332	3.80332	0
>gi|121582657|ref|NC_008770.1| Campylobacter jejuni subsp. jejuni 81-176 plasmid pVir, complete sequence	500	4.86893	4.86893	0
>gi|121999251|ref|NC_008790.1| Campylobacter jejuni subsp. jejuni 81-176 plasmid pTet, complete sequence	500	4.94964	4.94964	0
>gi|315123578|ref|NC_014801.1| Campylobacter jejuni subsp. jejuni ICDCCJ07001 plasmid pTet, complete sequence	500	4.94037	4.94037	0
>gi|257074450|ref|NC_013190.1| Candidatus Accumulibacter phosphatis clade IIA str. UW-1 plasmid pAph02, complete sequence	500	4.92248	4.92248	0
>gi|257074491|ref|NC_013191.1| Candidatus Accumulibacter phosphatis clade IIA str. UW-1 plasmid pAph03, complete sequence	500	4.87153	4.87153	0
>gi|212550259|ref|NC_011561.1| Candidatus Azobacteroides pseudotrichonymphae genomovar. CFP2 plasmid pCFPG2, complete sequence	500	4.86465	4.86465	0
>gi|212550288|ref|NC_011562.1| Candidatus Azobacteroides pseudotrichonymphae genomovar. CFP2 plasmid pCFPG3, complete sequence	500	4.79788	4.79788	0
>gi|212550314|ref|NC_011563.1| Candidatus Azobacteroides pseudotrichonymphae genomovar. CFP2 plasmid pCFPG4, complete sequence	500	3.86332	3.86332	0
>gi|212550319|ref|NC_011564.1| Candidatus Azobacteroides pseudotrichonymphae genomovar. CFP2 plasmid pCFPG1, complete sequence	500	4.86995	4.86995	0
>gi|33519483|ref|NC_005061.1| Candidatus Blochmannia floridanus chromosome, complete genome	500	6.14926	6.14926	0
>gi|71891793|ref|NC_007292.1| Candidatus Blochmannia pennsylvanicus str. BPEN, complete genome	500	6.19929	6.19929	0
>gi|319760150|ref|NC_014909.1| Candidatus Blochmannia vafer str. BVAF chromosome, complete genome	500	6.15962	6.15962	0
>gi|116334902|ref|NC_008512.1| Candidatus Carsonella ruddii PV, complete genome	500	5.50287	5.50287	0
>gi|238899346|ref|NC_012752.1| Candidatus Hamiltonella defensa 5AT (Acyrthosiphon pisum) plasmid pHD5AT, complete sequence	500	5.04346	5.04346	0
>gi|253795547|ref|NC_012960.1| Candidatus Hodgkinia cicadicola Dsem chromosome, complete genome	500	5.45726	5.45726	0
>gi|330812975|ref|NC_015380.1| Candidatus Pelagibacter sp. IMCC9063 chromosome, complete genome	500	6.40967	6.40967	0
>gi|118602060|ref|NC_008610.1| Candidatus Ruthia magnifica str. Cm (Calyptogena magnifica), complete genome	500	6.36559	6.36559	0
>gi|307128504|ref|NC_014499.1| Candidatus Sulcia muelleri CARI chromosome, complete genome	500	5.74196	5.74196	0
>gi|293977746|ref|NC_014004.1| Candidatus Sulcia muelleri DMIN chromosome, complete genome	500	5.68741	5.68741	0
>gi|161833634|ref|NC_010118.1| Candidatus Sulcia muelleri GWSS, complete genome	500	5.69025	5.69025	0
>gi|256370581|ref|NC_013123.1| Candidatus Sulcia muelleri SMDSEM, complete genome	500	5.7427	5.7427	0
>gi|307069503|ref|NC_014497.1| Candidatus Zinderia insecticola CARI chromosome, complete genome	500	5.61923	5.61923	0
>gi|328958803|ref|NC_015390.1| Carnobacterium sp. 17-4 plasmid pCAR50, complete sequence	500	4.99656	4.99656	0
>gi|167621562|ref|NC_010333.1| Caulobacter sp. K31 plasmid pCAUL02, complete sequence	500	5.54993	5.54993	0
>gi|167621728|ref|NC_010335.1| Caulobacter sp. K31 plasmid pCAUL01, complete sequence	500	5.66866	5.66866	0
>gi|110347235|ref|NC_008243.1| Mesorhizobium sp. BNC1 plasmid 2, complete sequence	500	5.41746	5.41746	0
>gi|110347349|ref|NC_008244.1| Mesorhizobium sp. BNC1 plasmid 3, complete sequence	500	4.9737	4.9737	0
>gi|10957566|ref|NC_002182.1| Chlamydia muridarum Nigg plasmid pMoPn, complete sequence	500	4.14625	4.14625	0
>gi|76789623|ref|NC_007430.1| Chlamydia trachomatis A/HAR-13 plasmid pCTA, complete sequence	500	4.14681	4.14681	0
>gi|29839220|ref|NC_004720.1| Chlamydophila caviae GPIC plasmid pCpGP1, complete sequence	500	4.17418	4.17418	0
>gi|89897807|ref|NC_007899.1| Chlamydophila felis Fe/C-56, complete genome	500	6.36763	6.36763	0
>gi|89898813|ref|NC_007900.1| Chlamydophila felis Fe/C-56 plasmid pCfe1, complete sequence	500	4.1494	4.1494	0
>gi|330443755|ref|NC_015408.1| Chlamydophila pecorum E58 chromosome, complete genome	500	6.34467	6.34467	0
>gi|332286950|ref|NC_015217.1| Chlamydophila psittaci 6BC plasmid p6BC, complete sequence	500	4.14947	4.14947	0
>gi|332286959|ref|NC_015470.1| Chlamydophila psittaci 6BC chromosome, complete genome	500	6.36965	6.36965	0
>gi|157149300|ref|NC_009793.1| Citrobacter koseri ATCC BAA-895 plasmid pCKO3, complete sequence	500	4.24527	4.24527	0
>gi|157149316|ref|NC_009794.1| Citrobacter koseri ATCC BAA-895 plasmid pCKO2, complete sequence	500	4.00877	4.00877	0
>gi|283777746|ref|NC_013717.1| Citrobacter rodentium ICC168 plasmid pCROD1, complete sequence	500	5.03302	5.03302	0
>gi|283488383|ref|NC_013718.1| Citrobacter rodentium ICC168 plasmid pCROD2, complete sequence	500	4.88948	4.88948	0
>gi|283454955|ref|NC_013719.1| Citrobacter rodentium ICC168 plasmid pCROD3, complete sequence	500	3.83391	3.83391	0
>gi|148245183|ref|NC_009478.1| Clavibacter michiganensis subsp. michiganensis NCPPB 382 plasmid pCM1, complete sequence	500	4.7301	4.7301	0
>gi|148271110|ref|NC_009479.1| Clavibacter michiganensis subsp. michiganensis NCPPB 382 plasmid pCM2, complete sequence	500	5.14295	5.14295	0
>gi|189016631|ref|NC_010399.1| Clavibacter michiganensis subsp. sepedonicus plasmid pCS1, complete sequence	500	4.9987	4.9987	0
>gi|15004705|ref|NC_001988.2| Clostridium acetobutylicum ATCC 824 plasmid pSOL1, complete sequence	500	5.5832	5.5832	0
>gi|337735032|ref|NC_015686.1| Clostridium acetobutylicum DSM 1731 plasmid pSMBa, complete sequence	500	5.58319	5.58319	0
>gi|337738947|ref|NC_015688.1| Clostridium acetobutylicum DSM 1731 plasmid pSMBb, complete sequence	500	4.32732	4.32732	0
>gi|169834729|ref|NC_010418.1| Clostridium botulinum A3 str. Loch Maree plasmid pCLK, complete sequence	500	5.72638	5.72638	0
>gi|148381586|ref|NC_009496.1| Clostridium botulinum A str. ATCC 3502 plasmid pBOT3502, complete sequence	500	4.50092	4.50092	0
>gi|169834533|ref|NC_010379.1| Clostridium botulinum B1 str. Okra plasmid pCLD, complete sequence	500	5.47212	5.47212	0
>gi|187935795|ref|NC_010680.1| Clostridium botulinum B str. Eklund 17B plasmid pCLL, complete sequence	500	4.97445	4.97445	0
>gi|229587271|ref|NC_012654.1| Clostridium botulinum Ba4 str. 657 plasmid pCLJ, complete sequence	500	5.73163	5.73163	0
>gi|229599876|ref|NC_012657.1| Clostridium botulinum Ba4 str. 657 plasmid pCLJ2, complete sequence	500	4.27665	4.27665	0
>gi|331268174|ref|NC_015419.1| Clostridium botulinum BKT015925 plasmid p5BKT015925, complete sequence	500	4.37672	4.37672	0
>gi|331270707|ref|NC_015427.1| Clostridium botulinum BKT015925 plasmid p4BKT015925, complete sequence	500	4.89375	4.89375	0
>gi|153941546|ref|NC_009700.1| Clostridium botulinum F str. Langeland plasmid pCLI, complete sequence	500	4.5323	4.5323	0
>gi|110666922|ref|NC_008226.1| Clostridium difficile 630 plasmid pCD630, complete sequence	500	4.1692	4.1692	0
>gi|148245107|ref|NC_009466.1| Clostridium kluyveri DSM 555 plasmid pCKL555A, complete sequence	500	5.06954	5.06954	0
>gi|219684028|ref|NC_011836.1| Clostridium kluyveri NBRC 12016 plasmid pCKL1, complete sequence	500	5.06954	5.06954	0
>gi|15081479|ref|NC_003042.1| Clostridium perfringens str. 13 plasmid pCP13, complete sequence	500	5.0319	5.0319	0
>gi|28373131|ref|NC_004565.1| Clostridium tetani E88 plasmid pE88, complete sequence	500	5.16781	5.16781	0
>gi|189458505|ref|NC_010813.1| Corynebacterium aurimucosum ATCC 700975 plasmid pET44827, complete sequence	500	4.75645	4.75645	0
>gi|23577970|ref|NC_004319.1| Corynebacterium efficiens YS-314 plasmid pCE2, complete sequence	500	4.66734	4.66734	0
>gi|23577986|ref|NC_004320.1| Corynebacterium efficiens YS-314 plasmid pCE3, complete sequence	500	4.98383	4.98383	0
>gi|145297095|ref|NC_009343.1| Corynebacterium glutamicum R plasmid pCGR1, complete sequence	500	4.98785	4.98785	0
>gi|15320554|ref|NC_003080.1| Corynebacterium jeikeium K411 plasmid pKW4, complete sequence	500	4.44166	4.44166	0
>gi|161789063|ref|NC_010115.1| Coxiella burnetii RSA 331 plasmid QpH1, complete sequence	500	4.86709	4.86709	0
>gi|29648114|ref|NC_004704.1| Coxiella burnetii RSA 493 plasmid pQpH1, complete sequence	500	4.86799	4.86799	0
>gi|156936507|ref|NC_009779.1| Cronobacter sakazakii ATCC BAA-894 plasmid pESA2, complete sequence	500	4.7883	4.7883	0
>gi|156936546|ref|NC_009780.1| Cronobacter sakazakii ATCC BAA-894 plasmid pESA3, complete sequence	500	5.4173	5.4173	0
>gi|260424375|ref|NC_013283.1| Cronobacter turicensis z3032 plasmid pCTU1, complete sequence	500	5.44041	5.44041	0
>gi|260585138|ref|NC_013284.1| Cronobacter turicensis z3032 plasmid pCTU2, complete sequence	500	4.64245	4.64245	0
>gi|260600006|ref|NC_013285.1| Cronobacter turicensis z3032 plasmid pCTU3, complete sequence	500	5.02811	5.02811	0
>gi|291434858|ref|NC_007972.2| Cupriavidus metallidurans CH34 plasmid pMOL28, complete sequence	500	5.53392	5.53392	0
>gi|339323774|ref|NC_015724.1| Cupriavidus necator N-1 plasmid BB2p, complete sequence	500	5.92803	5.92803	0
>gi|172034820|ref|NC_010539.1| Cyanothece sp. ATCC 51142 plasmid A, complete sequence	500	4.89344	4.89344	0
>gi|172034885|ref|NC_010542.1| Cyanothece sp. ATCC 51142 plasmid C, complete sequence	500	4.45289	4.45289	0
>gi|172034905|ref|NC_010543.1| Cyanothece sp. ATCC 51142 plasmid D, complete sequence	500	4.28981	4.28981	0
>gi|218442241|ref|NC_011730.1| Cyanothece sp. PCC 7424 plasmid pP742403, complete sequence	500	4.75952	4.75952	0
>gi|218442305|ref|NC_011732.1| Cyanothece sp. PCC 7424 plasmid pP742404, complete sequence	500	4.64615	4.64615	0
>gi|218442325|ref|NC_011733.1| Cyanothece sp. PCC 7424 plasmid pP742405, complete sequence	500	4.54615	4.54615	0
>gi|218442342|ref|NC_011734.1| Cyanothece sp. PCC 7424 plasmid pP742406, complete sequence	500	4.46894	4.46894	0
>gi|219883409|ref|NC_011882.1| Cyanothece sp. PCC 7425 plasmid pP742503, complete sequence	500	4.8354	4.8354	0
>gi|307149679|ref|NC_014503.1| Cyanothece sp. PCC 7822 plasmid Cy782204, complete sequence	500	4.9736	4.9736	0
>gi|307149645|ref|NC_014504.1| Cyanothece sp. PCC 7822 plasmid Cy782205, complete sequence	500	4.93569	4.93569	0
>gi|307591243|ref|NC_014535.1| Cyanothece sp. PCC 7822 plasmid Cy782206, complete sequence	500	4.42416	4.42416	0
>gi|218249153|ref|NC_011727.1| Cyanothece sp. PCC 8801 plasmid pP880103, complete sequence	500	4.50791	4.50791	0
>gi|257062240|ref|NC_013163.1| Cyanothece sp. PCC 8802 plasmid pP880202, complete sequence	500	4.66971	4.66971	0
>gi|256823861|ref|NC_013167.1| Cyanothece sp. PCC 8802 plasmid pP880203, complete sequence	500	4.64785	4.64785	0
>gi|256823891|ref|NC_013168.1| Cyanothece sp. PCC 8802 plasmid pP880204, complete sequence	500	4.333	4.333	0
>gi|226357404|ref|NC_012527.1| Deinococcus deserti VCD115 plasmid 1, complete sequence	500	5.81186	5.81186	0
>gi|226357666|ref|NC_012528.1| Deinococcus deserti VCD115 plasmid 3, complete sequence	500	5.89868	5.89868	0
>gi|325284231|ref|NC_015162.1| Deinococcus proteolyticus MRP plasmid pDEIPR02, complete sequence	500	5.59173	5.59173	0
>gi|325284806|ref|NC_015170.1| Deinococcus proteolyticus MRP plasmid pDEIPR03, complete sequence	500	5.42085	5.42085	0
>gi|10957530|ref|NC_000959.1| Deinococcus radiodurans R1 plasmid CP1, complete sequence	500	4.90841	4.90841	0
>gi|258406618|ref|NC_013224.1| Desulfohalobium retbaense DSM 5692 plasmid pDRET01, complete sequence	500	4.95196	4.95196	0
>gi|51246971|ref|NC_006139.1| Desulfotalea psychrophila LSv54 plasmid large, complete sequence	500	5.38413	5.38413	0
>gi|51247073|ref|NC_006140.1| Desulfotalea psychrophila LSv54 plasmid small, complete sequence	500	4.45225	4.45225	0
>gi|239828745|ref|NC_012795.1| Desulfovibrio magneticus RS-1 plasmid pDMC2, complete sequence	500	4.22365	4.22365	0
>gi|120586808|ref|NC_008741.1| Desulfovibrio vulgaris subsp. vulgaris DP4 plasmid pDVUL01, complete sequence	500	5.59771	5.59771	0
>gi|46562129|ref|NC_005863.1| Desulfovibrio vulgaris str. Hildenborough plasmid pDV, complete sequence	500	5.60595	5.60595	0
>gi|159046331|ref|NC_009956.1| Dinoroseobacter shibae DFL 12 plasmid pDSHI02, complete sequence	500	5.48422	5.48422	0
>gi|159046469|ref|NC_009957.1| Dinoroseobacter shibae DFL 12 plasmid pDSHI03, complete sequence	500	5.40073	5.40073	0
>gi|159046676|ref|NC_009959.1| Dinoroseobacter shibae DFL 12 plasmid pDSHI05, complete sequence	500	5.15714	5.15714	0
>gi|268593652|ref|NC_013509.1| Edwardsiella tarda EIB202 plasmid pEIB202, complete sequence	500	4.93655	4.93655	0
>gi|146284526|ref|NC_009425.1| Enterobacter sp. 638 plasmid pENTE01, complete sequence	500	5.49762	5.49762	0
>gi|345301759|ref|NC_015969.1| Enterobacter asburiae LF7a plasmid pENTAS02, complete sequence	500	4.8072	4.8072	0
>gi|295698114|ref|NC_014108.1| Enterobacter cloacae subsp. cloacae ATCC 13047 plasmid pECL_B, complete sequence	500	5.2261	5.2261	0
>gi|29377876|ref|NC_004670.1| Enterococcus faecalis V583 plasmid pTEF3, complete sequence	500	4.54317	4.54317	0
>gi|29377895|ref|NC_004671.1| Enterococcus faecalis V583 plasmid pTEF2, complete sequence	500	5.05813	5.05813	0
>gi|293386373|ref|NC_013972.1| Erwinia amylovora ATCC 49946 plasmid 1, complete sequence	500	4.7442	4.7442	0
>gi|293386419|ref|NC_013973.1| Erwinia amylovora ATCC 49946 plasmid 2, complete sequence	500	5.15221	5.15221	0
>gi|291615522|ref|NC_013957.1| Erwinia amylovora CFBP1430 plasmid pEA29, complete sequence	500	4.74445	4.74445	0
>gi|300781822|ref|NC_014304.1| Erwinia billingiae Eb661 plasmid pEB102, complete sequence	500	5.30888	5.30888	0
>gi|300713132|ref|NC_014305.1| Erwinia billingiae Eb661 plasmid pEB170, complete sequence	500	5.52963	5.52963	0
>gi|259910328|ref|NC_013263.1| Erwinia pyrifoliae Ep1/96 plasmid pEP36, complete sequence	500	4.85016	4.85016	0
>gi|259647806|ref|NC_013264.1| Erwinia pyrifoliae Ep1/96 plasmid pEP03, complete sequence	500	3.71113	3.71113	0
>gi|259647811|ref|NC_013265.1| Erwinia pyrifoliae Ep1/96 plasmid pEP05, complete sequence	500	3.94997	3.94997	0
>gi|291575210|ref|NC_013954.1| Erwinia pyrifoliae Ep1/96 plasmid pEP2.6, complete sequence	500	3.62138	3.62138	0
>gi|188535863|ref|NC_010693.1| Erwinia tasmaniensis Et1/99 plasmid pET46, complete sequence	500	4.96057	4.96057	0
>gi|188535903|ref|NC_010695.1| Erwinia tasmaniensis Et1/99 plasmid pET09, complete sequence	500	4.24551	4.24551	0
>gi|188535911|ref|NC_010696.1| Erwinia tasmaniensis Et1/99 plasmid pET35, complete sequence	500	4.84504	4.84504	0
>gi|189017121|ref|NC_010697.1| Erwinia tasmaniensis Et1/99 plasmid pET49, complete sequence	500	4.98454	4.98454	0
>gi|188535954|ref|NC_010699.1| Erwinia tasmaniensis Et1/99 plasmid pET45, complete sequence	500	4.9464	4.9464	0
>gi|157149399|ref|NC_009787.1| Escherichia coli E24377A plasmid pETEC_35, complete sequence	500	4.83082	4.83082	0
>gi|157149429|ref|NC_009788.1| Escherichia coli E24377A plasmid pETEC_73, complete sequence	500	5.14681	5.14681	0
>gi|157149498|ref|NC_009789.1| Escherichia coli E24377A plasmid pETEC_6, complete sequence	500	4.05691	4.05691	0
>gi|157149574|ref|NC_009791.1| Escherichia coli E24377A plasmid pETEC_5, complete sequence	500	3.95751	3.95751	0
>gi|260751908|ref|NC_013367.1| Escherichia coli O111:H- str. 11128 plasmid pO111_4, complete sequence	500	4.18418	4.18418	0
>gi|260751919|ref|NC_013368.1| Escherichia coli O111:H- str. 11128 plasmid pO111_5, complete sequence	500	4.0916	4.0916	0
>gi|215274578|ref|NC_011602.1| Escherichia coli O127:H6 str. E2348/69 plasmid pE2348-2, complete sequence	500	4.05293	4.05293	0
>gi|209395529|ref|NC_011350.1| Escherichia coli O157:H7 str. EC4115 plasmid pO157, complete sequence	500	5.27483	5.27483	0
>gi|209395638|ref|NC_011351.1| Escherichia coli O157:H7 str. EC4115 plasmid pEC4115, complete sequence	500	4.86868	4.86868	0
>gi|75994447|ref|NC_007414.1| Escherichia coli O157:H7 EDL933 plasmid pO157, complete sequence	500	5.26282	5.26282	0
>gi|10955262|ref|NC_002127.1| Escherichia coli O157:H7 str. Sakai plasmid pOSAK1, complete sequence	500	3.74927	3.74927	0
>gi|10955266|ref|NC_002128.1| Escherichia coli O157:H7 str. Sakai plasmid pO157, complete sequence	500	5.26586	5.26586	0
>gi|254667448|ref|NC_013010.1| Escherichia coli O157:H7 str. TW14359 plasmid pO157, complete sequence	500	5.27463	5.27463	0
>gi|260751930|ref|NC_013362.1| Escherichia coli O26:H11 str. 11368 plasmid pO26_2, complete sequence	500	5.09945	5.09945	0
>gi|260751828|ref|NC_013363.1| Escherichia coli O26:H11 str. 11368 plasmid pO26_3, complete sequence	500	4.01595	4.01595	0
>gi|307950758|ref|NC_014543.1| Escherichia coli O26:H11 str. 11368 plasmid pO26_4, complete sequence	500	3.85419	3.85419	0
>gi|291285839|ref|NC_013942.1| Escherichia coli O55:H7 str. CB9615 plasmid pO55, complete sequence	500	5.11728	5.11728	0
>gi|218534477|ref|NC_011747.1| Escherichia coli S88 plasmid pECOS88, complete sequence	500	5.42604	5.42604	0
>gi|209916806|ref|NC_011407.1| Escherichia coli SE11 plasmid pSE11-4, complete sequence	500	4.10924	4.10924	0
>gi|209916817|ref|NC_011408.1| Escherichia coli SE11 plasmid pSE11-5, complete sequence	500	3.98829	3.98829	0
>gi|209916825|ref|NC_011411.1| Escherichia coli SE11 plasmid pSE11-6, complete sequence	500	3.85528	3.85528	0
>gi|209916829|ref|NC_011413.1| Escherichia coli SE11 plasmid pSE11-2, complete sequence	500	5.25844	5.25844	0
>gi|209921875|ref|NC_011416.1| Escherichia coli SE11 plasmid pSE11-3, complete sequence	500	5.07959	5.07959	0
>gi|170650740|ref|NC_010485.1| Escherichia coli SMS-3-5 plasmid pSMS35_8, complete sequence	500	4.22583	4.22583	0
>gi|170650751|ref|NC_010486.1| Escherichia coli SMS-3-5 plasmid pSMS35_4, complete sequence	500	3.85431	3.85431	0
>gi|170650756|ref|NC_010487.1| Escherichia coli SMS-3-5 plasmid pSMS35_3, complete sequence	500	3.7876	3.7876	0
>gi|218454959|ref|NC_011739.1| Escherichia coli UMN026 plasmid p2ESCUM, complete sequence	500	4.8236	4.8236	0
>gi|218561636|ref|NC_011743.1| Escherichia fergusonii ATCC 35469 plasmid pEFER, complete sequence	500	5.03863	5.03863	0
>gi|238909104|ref|NC_012782.1| Eubacterium eligens ATCC 27750 plasmid unnamed, complete sequence	500	5.07886	5.07886	0
>gi|172059053|ref|NC_010549.1| Exiguobacterium sibiricum 255-15 plasmid pEXIG01, complete sequence	500	3.9431	3.9431	0
>gi|172059059|ref|NC_010550.1| Exiguobacterium sibiricum 255-15 plasmid pEXIG02, complete sequence	500	3.40346	3.40346	0
>gi|169823514|ref|NC_010371.1| Finegoldia magna ATCC 29328 plasmid pFMC, complete sequence	500	5.57672	5.57672	0
>gi|167626220|ref|NC_010331.1| Francisella philomiragia subsp. philomiragia ATCC 25017 plasmid pFPHI01, complete sequence	500	3.83721	3.83721	0
>gi|336176136|ref|NC_015657.1| Frankia symbiont of Datisca glomerata plasmid pFSYMDG02, complete sequence	500	3.99555	3.99555	0
>gi|336176124|ref|NC_015664.1| Frankia symbiont of Datisca glomerata plasmid pFSYMDG01, complete sequence	500	4.37497	4.37497	0
>gi|332290580|ref|NC_015461.1| Gallibacterium anatis UMN179 plasmid pUMN179, complete sequence	500	4.10072	4.10072	0
>gi|56410437|ref|NC_006509.1| Geobacillus kaustophilus HTA426 plasmid pHTA426, complete sequence	500	4.97673	4.97673	0
>gi|336237224|ref|NC_015661.1| Geobacillus thermoglucosidasius C56-YS93 plasmid pGEOTH02, complete sequence	500	4.58295	4.58295	0
>gi|239812973|ref|NC_012790.1| Geobacillus sp. WCH70 plasmid pWCH7002, complete sequence	500	4.29172	4.29172	0
>gi|239828713|ref|NC_012794.1| Geobacillus sp. WCH70 plasmid pWCH7001, complete sequence	500	4.82478	4.82478	0
>gi|319768578|ref|NC_014916.1| Geobacillus sp. Y412MC52 plasmid pGYMC5201, complete sequence	500	4.94996	4.94996	0
>gi|261420908|ref|NC_013412.1| Geobacillus sp. Y412MC61 plasmid pGYMC6101, complete sequence	500	4.94996	4.94996	0
>gi|312193406|ref|NC_014651.1| Geobacillus sp. Y4.1MC1 plasmid pGY4MC101, complete sequence	500	5.15301	5.15301	0
>gi|189426689|ref|NC_010815.1| Geobacter lovleyi SZ plasmid pGLOV01, complete sequence	500	5.18534	5.18534	0
>gi|78214253|ref|NC_007515.1| Geobacter metallireducens GS-15 plasmid unnamed, complete sequence	500	4.42367	4.42367	0
>gi|332308620|ref|NC_015498.1| Glaciecola agarilytica 4H-3-7+YE-5 plasmid pGLAAG01, complete sequence	500	5.83351	5.83351	0
>gi|332308620|ref|NC_015498.1| Glaciecola sp. 4H-3-7+YE-5 plasmid pGLAAG01, complete sequence	500	5.83351	5.83351	0
>gi|209542158|ref|NC_011367.1| Gluconacetobacter diazotrophicus PAl 5 plasmid pGDIA01, complete sequence	500	4.73168	4.73168	0
>gi|161986651|ref|NC_010123.1| Gluconacetobacter diazotrophicus PAl 5 plasmid pGDIPal5II, complete sequence	500	4.50815	4.50815	0
>gi|161986673|ref|NC_010124.1| Gluconacetobacter diazotrophicus PAl 5 plasmid pGDIPal5I, complete sequence	500	4.88444	4.88444	0
>gi|347626537|ref|NC_016022.1| Gluconacetobacter xylinus NBRC 3288 plasmid pGXY040, complete sequence	500	3.93217	3.93217	0
>gi|347762033|ref|NC_016028.1| Gluconacetobacter xylinus NBRC 3288 plasmid pGXY030, complete sequence	500	4.74932	4.74932	0
>gi|347662274|ref|NC_016029.1| Gluconacetobacter xylinus NBRC 3288 plasmid pGXY050, complete sequence	500	3.91551	3.91551	0
>gi|347662280|ref|NC_016030.1| Gluconacetobacter xylinus NBRC 3288 plasmid pGXY070, complete sequence	500	3.53631	3.53631	0
>gi|58038418|ref|NC_006673.1| Gluconobacter oxydans 621H plasmid pGOX2, complete sequence	500	4.71715	4.71715	0
>gi|58038448|ref|NC_006674.1| Gluconobacter oxydans 621H plasmid pGOX3, complete sequence	500	4.44864	4.44864	0
>gi|58038467|ref|NC_006675.1| Gluconobacter oxydans 621H plasmid pGOX4, complete sequence	500	4.40565	4.40565	0
>gi|58038486|ref|NC_006676.1| Gluconobacter oxydans 621H plasmid pGOX5, complete sequence	500	3.64108	3.64108	0
>gi|262118100|ref|NC_013442.1| Gordonia bronchialis DSM 43247 plasmid pGBRO01, complete sequence	500	5.20904	5.20904	0
>gi|52421262|ref|NC_006298.1| Haemophilus somnus 129PT plasmid pHS129, complete sequence	500	3.97118	3.97118	0
>gi|300712406|ref|NC_014298.1| Halalkalicoccus jeotgali B3 plasmid 1, complete sequence	500	5.90933	5.90933	0
>gi|299883390|ref|NC_014300.1| Halalkalicoccus jeotgali B3 plasmid 3, complete sequence	500	4.94524	4.94524	0
>gi|299883432|ref|NC_014301.1| Halalkalicoccus jeotgali B3 plasmid 4, complete sequence	500	4.94409	4.94409	0
>gi|299883474|ref|NC_014302.1| Halalkalicoccus jeotgali B3 plasmid 5, complete sequence	500	4.66704	4.66704	0
>gi|299883499|ref|NC_014303.1| Halalkalicoccus jeotgali B3 plasmid 6, complete sequence	500	4.11072	4.11072	0
>gi|332661768|ref|NC_015511.1| Haliscomenobacter hydrossis DSM 1100 plasmid pHALHY01, complete sequence	500	5.5146	5.5146	0
>gi|332661890|ref|NC_015512.1| Haliscomenobacter hydrossis DSM 1100 plasmid pHALHY02, complete sequence	500	5.45715	5.45715	0
>gi|332668451|ref|NC_015513.1| Haliscomenobacter hydrossis DSM 1100 plasmid pHALHY03, complete sequence	500	5.26335	5.26335	0
>gi|344209942|ref|NC_015944.1| Haloarcula hispanica ATCC 33960 plasmid pHH400, complete sequence	500	5.90883	5.90883	0
>gi|55376107|ref|NC_006389.1| Haloarcula marismortui ATCC 43049 plasmid pNG100, complete sequence	500	4.81696	4.81696	0
>gi|55376144|ref|NC_006390.1| Haloarcula marismortui ATCC 43049 plasmid pNG200, complete sequence	500	4.81893	4.81893	0
>gi|55376187|ref|NC_006391.1| Haloarcula marismortui ATCC 43049 plasmid pNG300, complete sequence	500	4.89234	4.89234	0
>gi|55376228|ref|NC_006392.1| Haloarcula marismortui ATCC 43049 plasmid pNG400, complete sequence	500	4.99617	4.99617	0
>gi|55376280|ref|NC_006393.1| Haloarcula marismortui ATCC 43049 plasmid pNG500, complete sequence	500	5.42219	5.42219	0
>gi|55376412|ref|NC_006394.1| Haloarcula marismortui ATCC 43049 plasmid pNG600, complete sequence	500	5.4908	5.4908	0
>gi|55376579|ref|NC_006395.1| Haloarcula marismortui ATCC 43049 plasmid pNG700, complete sequence	500	5.91387	5.91387	0
>gi|169237313|ref|NC_010367.1| Halobacterium salinarum R1 plasmid PHS4, complete sequence	500	4.90736	4.90736	0
>gi|292493938|ref|NC_013964.1| Haloferax volcanii DS2 plasmid pHV3, complete sequence	500	5.94192	5.94192	0
>gi|292494315|ref|NC_013965.1| Haloferax volcanii DS2 plasmid pHV2, complete sequence	500	4.06893	4.06893	0
>gi|313122369|ref|NC_014732.1| Halogeometricum borinquense DSM 11551 plasmid pHBOR04, complete sequence	500	5.58958	5.58958	0
>gi|313117184|ref|NC_014735.1| Halogeometricum borinquense DSM 11551 plasmid pHBOR01, complete sequence	500	5.85937	5.85937	0
>gi|313122549|ref|NC_014736.1| Halogeometricum borinquense DSM 11551 plasmid pHBOR03, complete sequence	500	5.62294	5.62294	0
>gi|313122739|ref|NC_014737.1| Halogeometricum borinquense DSM 11551 plasmid pHBOR05, complete sequence	500	4.5324	4.5324	0
>gi|257372908|ref|NC_013201.1| Halomicrobium mukohataei DSM 12286 plasmid pHmuk01, complete sequence	500	5.64614	5.64614	0
>gi|345133531|ref|NC_015959.1| Halophilic archaeon DL31 plasmid phalar02, complete sequence	500	4.66577	4.66577	0
>gi|336251750|ref|NC_015658.1| Halopiger xanaduensis SH-6 plasmid pHALXA01, complete sequence	500	5.94074	5.94074	0
>gi|336251460|ref|NC_015659.1| Halopiger xanaduensis SH-6 plasmid pHALXA03, complete sequence	500	5.13522	5.13522	0
>gi|336251560|ref|NC_015667.1| Halopiger xanaduensis SH-6 plasmid pHALXA02, complete sequence	500	5.55938	5.55938	0
>gi|109644367|ref|NC_008213.1| Haloquadratum walsbyi DSM 16790 plasmid PL47, complete sequence	500	4.96725	4.96725	0
>gi|284167035|ref|NC_013744.1| Haloterrigena turkmenica DSM 5511 plasmid pHTUR01, complete sequence	500	6.14488	6.14488	0
>gi|284172524|ref|NC_013745.1| Haloterrigena turkmenica DSM 5511 plasmid pHTUR02, complete sequence	500	5.91714	5.91714	0
>gi|284172854|ref|NC_013746.1| Haloterrigena turkmenica DSM 5511 plasmid pHTUR03, complete sequence	500	5.55698	5.55698	0
>gi|284176133|ref|NC_013747.1| Haloterrigena turkmenica DSM 5511 plasmid pHTUR04, complete sequence	500	5.53515	5.53515	0
>gi|284176293|ref|NC_013748.1| Haloterrigena turkmenica DSM 5511 plasmid pHTUR05, complete sequence	500	5.14961	5.14961	0
>gi|284176391|ref|NC_013749.1| Haloterrigena turkmenica DSM 5511 plasmid pHTUR06, complete sequence	500	4.48618	4.48618	0
>gi|109948253|ref|NC_008230.1| Helicobacter acinonychis str. Sheeba plasmid pHac1, complete sequence	500	3.80099	3.80099	0
>gi|336319056|ref|NC_015670.1| Helicobacter bizzozeronii CIII-1 plasmid phbz1, complete sequence	500	5.01349	5.01349	0
>gi|298717635|ref|NC_014257.1| Helicobacter pylori plasmid HPB8p, complete sequence	500	4.04399	4.04399	0
>gi|208435470|ref|NC_011334.1| Helicobacter pylori G27 plasmid pHPG27, complete sequence	500	4.28021	4.28021	0
>gi|308183744|ref|NC_014556.1| Helicobacter pylori PeCan4 plasmid pHPPC4, complete sequence	500	4.21553	4.21553	0
>gi|159901742|ref|NC_009974.1| Herpetosiphon aurantiacus ATCC 23779 plasmid pHAU02, complete sequence	500	5.29537	5.29537	0
>gi|159901742|ref|NC_009974.1| Herpetosiphon aurantiacus DSM 785 plasmid pHAU02, complete sequence	500	5.29537	5.29537	0
>gi|254295496|ref|NC_012983.1| Hirschia baltica ATCC 49814 plasmid pHbal01, complete sequence	500	5.22527	5.22527	0
>gi|124026906|ref|NC_008818.1| Hyperthermus butylicus DSM 5456 chromosome, complete genome	500	6.52288	6.52288	0
>gi|156936795|ref|NC_009776.1| Ignicoccus hospitalis KIN4/I chromosome, complete genome	500	6.41398	6.41398	0
>gi|305662445|ref|NC_014471.1| Ignisphaera aggregans DSM 17230 chromosome, complete genome	500	6.57414	6.57414	0
>gi|310780578|ref|NC_014634.1| Ilyobacter polytropus DSM 2926 plasmid pILYOP02, complete sequence	500	5.39349	5.39349	0
>gi|320041922|ref|NC_014957.1| Isosphaera pallida ATCC 43644 plasmid pISOP01, complete sequence	500	5.04798	5.04798	0
>gi|89057699|ref|NC_007801.1| Jannaschia sp. CCS1 plasmid1, complete sequence	500	5.23337	5.23337	0
>gi|310639221|ref|NC_014621.1| Ketogulonicigenium vulgare Y25 plasmid pYP1, complete sequence	500	5.72945	5.72945	0
>gi|310830141|ref|NC_014626.1| Ketogulonicigenium vulgare Y25 plasmid pYP12, complete sequence	500	5.6869	5.6869	0
>gi|152963954|ref|NC_009660.1| Kineococcus radiotolerans SRS30216 plasmid pKRAD02, complete sequence	500	4.39508	4.39508	0
>gi|157283828|ref|NC_009806.1| Kineococcus radiotolerans SRS30216 plasmid pKRAD01, complete sequence	500	5.56128	5.56128	0
>gi|152973830|ref|NC_009652.1| Klebsiella pneumoniae subsp. pneumoniae MGH 78578 plasmid pKPN6, complete sequence	500	3.87622	3.87622	0
>gi|152973836|ref|NC_009653.1| Klebsiella pneumoniae subsp. pneumoniae MGH 78578 plasmid pKPN7, complete sequence	500	3.7751	3.7751	0
>gi|325955697|ref|NC_015213.1| Lactobacillus acidophilus 30SC plasmid pRKC30SC1, complete sequence	500	4.12697	4.12697	0
>gi|325955704|ref|NC_015218.1| Lactobacillus acidophilus 30SC plasmid pRKC30SC2, complete sequence	500	4.3827	4.3827	0
>gi|327399879|ref|NC_015319.1| Lactobacillus amylovorus GRL 1112 plasmid1, complete sequence	500	4.82202	4.82202	0
>gi|116334867|ref|NC_008498.1| Lactobacillus brevis ATCC 367 plasmid 1, complete sequence	500	4.41209	4.41209	0
>gi|330370681|ref|NC_015429.1| Lactobacillus buchneri NRRL B-30929 plasmid pLBUC02, complete sequence	500	4.55664	4.55664	0
>gi|209401009|ref|NC_011352.1| Lactobacillus casei str. Zhang plasmid plca36, complete sequence	500	4.85719	4.85719	0
>gi|312984524|ref|NC_014728.1| Lactobacillus delbrueckii subsp. bulgaricus ND02 plasmid unnamed, complete sequence	500	4.05873	4.05873	0
>gi|226526990|ref|NC_012552.1| Lactobacillus johnsonii FI9785 plasmid p9785S, complete sequence	500	3.77408	3.77408	0
>gi|268318538|ref|NC_013505.1| Lactobacillus johnsonii FI9785 plasmid p9785L, complete sequence	500	4.70162	4.70162	0
>gi|344915391|ref|NC_014558.2| Lactobacillus plantarum subsp. plantarum ST-III plasmid pST-III, complete sequence	500	5.02581	5.02581	0
>gi|54307228|ref|NC_006375.1| Lactobacillus plantarum WCFS1 plasmid pWCFS101, complete sequence	500	3.45271	3.45271	0
>gi|54307232|ref|NC_006376.1| Lactobacillus plantarum WCFS1 plasmid pWCFS102, complete sequence	500	3.57194	3.57194	0
>gi|54307184|ref|NC_006377.1| Lactobacillus plantarum WCFS1 plasmid pWCFS103, complete sequence	500	4.85211	4.85211	0
>gi|338202336|ref|NC_015698.1| Lactobacillus reuteri SD2112 plasmid pLR585, complete sequence	500	4.43693	4.43693	0
>gi|338202351|ref|NC_015699.1| Lactobacillus reuteri SD2112 plasmid pLR580, complete sequence	500	4.11714	4.11714	0
>gi|338202319|ref|NC_015700.1| Lactobacillus reuteri SD2112 plasmid pLR581, complete sequence	500	4.36777	4.36777	0
>gi|338204606|ref|NC_015701.1| Lactobacillus reuteri SD2112 plasmid pLR584, complete sequence	500	4.56961	4.56961	0
>gi|56707107|ref|NC_006529.1| Lactobacillus salivarius UCC118 plasmid pSF118-20, complete sequence	500	4.60028	4.60028	0
>gi|56707135|ref|NC_006530.1| Lactobacillus salivarius UCC118 plasmid pSF118-44, complete sequence	500	4.93966	4.93966	0
>gi|90962708|ref|NC_007930.1| Lactobacillus salivarius UCC118 plasmid pMP118, complete sequence	500	5.68473	5.68473	0
>gi|347533684|ref|NC_015980.1| Lactobacillus sanfranciscensis TMW 1.1304 plasmid pLS2, complete sequence	500	4.56148	4.56148	0
>gi|116326540|ref|NC_008504.1| Lactococcus lactis subsp. cremoris SK11 plasmid 2, complete sequence	500	4.25792	4.25792	0
>gi|116326645|ref|NC_008507.1| Lactococcus lactis subsp. cremoris SK11 plasmid 5, complete sequence	500	4.43797	4.43797	0
>gi|94972343|ref|NC_008012.1| Lawsonia intracellularis PHE/MN1-00 plasmid 1, complete sequence	500	4.72508	4.72508	0
>gi|94972373|ref|NC_008013.1| Lawsonia intracellularis PHE/MN1-00 plasmid 2, complete sequence	500	4.89537	4.89537	0
>gi|54292907|ref|NC_006366.1| Legionella pneumophila str. Lens plasmid pLPL, complete sequence	500	5.07433	5.07433	0
>gi|54295843|ref|NC_006365.1| Legionella pneumophila str. Paris plasmid pLPP, complete sequence	500	5.41958	5.41958	0
>gi|189912848|ref|NC_010845.1| Leptospira biflexa serovar Patoc strain 'Patoc 1 (Ames)' chromosome II, complete sequence	500	5.74429	5.74429	0
>gi|189913115|ref|NC_010846.1| Leptospira biflexa serovar Patoc strain 'Patoc 1 (Ames)' plasmid p74, complete sequence	500	5.16801	5.16801	0
>gi|189913173|ref|NC_010843.1| Leptospira biflexa serovar Patoc strain 'Patoc 1 (Paris)' chromosome II, complete sequence	500	5.74375	5.74375	0
>gi|189913450|ref|NC_010844.1| Leptospira biflexa serovar Patoc strain 'Patoc 1 (Paris)' plasmid p74, complete sequence	500	5.16801	5.16801	0
>gi|45655585|ref|NC_005824.1| Leptospira interrogans serovar Copenhageni str. Fiocruz L1-130 chromosome chromosome II, complete sequence	500	5.8447	5.8447	0
>gi|170016273|ref|NC_010467.1| Leuconostoc citreum KM20 plasmid pLCK3, complete sequence	500	4.54337	4.54337	0
>gi|170016294|ref|NC_010469.1| Leuconostoc citreum KM20 plasmid pLCK4, complete sequence	500	4.36862	4.36862	0
>gi|295987464|ref|NC_014131.1| Leuconostoc kimchii IMSNU 11154 plasmid LkipL4701, complete sequence	500	4.61397	4.61397	0
>gi|296100146|ref|NC_014132.1| Leuconostoc kimchii IMSNU 11154 plasmid LkipL4704, complete sequence	500	4.65851	4.65851	0
>gi|296100303|ref|NC_014134.1| Leuconostoc kimchii IMSNU 11154 plasmid LkipL4726, complete sequence	500	4.76518	4.76518	0
>gi|296005657|ref|NC_014135.1| Leuconostoc kimchii IMSNU 11154 plasmid LkipL48, complete sequence	500	3.73191	3.73191	0
>gi|284803266|ref|NC_013767.1| Listeria monocytogenes 08-5578 plasmid pLM5578, complete sequence	500	5.185	5.185	0
>gi|169825414|ref|NC_010381.1| Lysinibacillus sphaericus C3-41 plasmid pBsph, complete sequence	500	5.54935	5.54935	0
>gi|222142561|ref|NC_011995.1| Macrococcus caseolyticus JCSC5402 plasmid pMCCL1, complete sequence	500	4.48196	4.48196	0
>gi|222142646|ref|NC_011997.1| Macrococcus caseolyticus JCSC5402 plasmid pMCCL3, complete sequence	500	3.51375	3.51375	0
>gi|222142648|ref|NC_011998.1| Macrococcus caseolyticus JCSC5402 plasmid pMCCL4, complete sequence	500	3.76612	3.76612	0
>gi|222143325|ref|NC_012000.1| Macrococcus caseolyticus JCSC5402 plasmid pMCCL5, complete sequence	500	3.89198	3.89198	0
>gi|222143330|ref|NC_012001.1| Macrococcus caseolyticus JCSC5402 plasmid pMCCL6, complete sequence	500	3.87239	3.87239	0
>gi|222143513|ref|NC_012002.1| Macrococcus caseolyticus JCSC5402 plasmid pMCCL7, complete sequence	500	3.85272	3.85272	0
>gi|222143522|ref|NC_012003.1| Macrococcus caseolyticus JCSC5402 plasmid pMCCL8, complete sequence	500	3.69355	3.69355	0
>gi|120536823|ref|NC_008738.1| Marinobacter aquaeolei VT8 plasmid pMAQU01, complete sequence	500	5.67965	5.67965	0
>gi|313652076|ref|NC_014750.1| Marivirga tractuosa DSM 4126 plasmid pFTRAC01, complete sequence	500	3.94616	3.94616	0
>gi|297567864|ref|NC_014214.1| Meiothermus silvanus DSM 9946 plasmid pMESIL02, complete sequence	500	5.39418	5.39418	0
>gi|13488050|ref|NC_002679.1| Mesorhizobium loti MAFF303099 plasmid pMLa, complete sequence	500	5.84685	5.84685	0
>gi|13195732|ref|NC_002682.1| Mesorhizobium loti MAFF303099 plasmid pMLb, complete sequence	500	5.61871	5.61871	0
>gi|146302785|ref|NC_009440.1| Metallosphaera sedula DSM 5348 chromosome, complete genome	500	6.64168	6.64168	0
>gi|256811520|ref|NC_013157.1| Methanocaldococcus fervens AG86 plasmid pMEFER01, complete sequence	500	4.63731	4.63731	0
>gi|289193301|ref|NC_013888.1| Methanocaldococcus sp. FS406-22 plasmid pFS01, complete sequence	500	4.36914	4.36914	0
>gi|10954488|ref|NC_001732.1| Methanocaldococcus jannaschii DSM 2661 plasmid large ECE, complete sequence	500	5.06	5.06	0
>gi|10954532|ref|NC_001733.1| Methanocaldococcus jannaschii DSM 2661 plasmid small ECE, complete sequence	500	4.50653	4.50653	0
>gi|261403859|ref|NC_013408.1| Methanocaldococcus vulcanius M7 plasmid pMETVU01, complete sequence	500	4.30984	4.30984	0
>gi|261403873|ref|NC_013409.1| Methanocaldococcus vulcanius M7 plasmid pMETVU02, complete sequence	500	3.9248	3.9248	0
>gi|134046898|ref|NC_009136.1| Methanococcus maripaludis C5 plasmid pMMC501, complete sequence	500	4.19234	4.19234	0
>gi|298676127|ref|NC_014254.1| Methanohalobium evestigatum Z-7303 plasmid pMETEV01, complete sequence	500	5.51433	5.51433	0
>gi|20093440|ref|NC_003551.1| Methanopyrus kandleri AV19, complete genome	500	6.53006	6.53006	0
>gi|304315532|ref|NC_014409.1| Methanothermobacter marburgensis str. Marburg plasmid pMTBMA4, complete sequence	500	3.89664	3.89664	0
>gi|336120990|ref|NC_015632.1| Methanothermococcus okinawensis IH1 plasmid pMETOK01, complete sequence	500	4.46033	4.46033	0
>gi|169825392|ref|NC_010374.1| Methylobacterium sp. 4-46 plasmid pM44602, complete sequence	500	4.59151	4.59151	0
>gi|218534717|ref|NC_011760.1| Methylobacterium chloromethanicum CM4 plasmid pMCHL02, complete sequence	500	4.64578	4.64578	0
>gi|240111940|ref|NC_012807.1| Methylobacterium extorquens AM1 plasmid p1META1, complete sequence	500	4.94147	4.94147	0
>gi|240114607|ref|NC_012810.1| Methylobacterium extorquens AM1 plasmid p3META1, complete sequence	500	4.6892	4.6892	0
>gi|254558118|ref|NC_012987.1| Methylobacterium extorquens DM4 plasmid p1METDI, complete sequence	500	5.45026	5.45026	0
>gi|254564253|ref|NC_012989.1| Methylobacterium extorquens DM4 plasmid p2METDI, complete sequence	500	4.88173	4.88173	0
>gi|220915079|ref|NC_011888.1| Methylobacterium nodulans ORS 2060 plasmid pMNOD05, complete sequence	500	4.59741	4.59741	0
>gi|220915101|ref|NC_011889.1| Methylobacterium nodulans ORS 2060 plasmid pMNOD06, complete sequence	500	4.38521	4.38521	0
>gi|220915115|ref|NC_011890.1| Methylobacterium nodulans ORS 2060 plasmid pMNOD07, complete sequence	500	4.27091	4.27091	0
>gi|220920000|ref|NC_011893.1| Methylobacterium nodulans ORS 2060 plasmid pMNOD03, complete sequence	500	4.9027	4.9027	0
>gi|220927410|ref|NC_011895.1| Methylobacterium nodulans ORS 2060 plasmid pMNOD04, complete sequence	500	4.86974	4.86974	0
>gi|188579259|ref|NC_010721.1| Methylobacterium populi BJ001 plasmid pMPOP02, complete sequence	500	4.66073	4.66073	0
>gi|170745634|ref|NC_010504.1| Methylobacterium radiotolerans JCM 2831 plasmid pMRAD07, complete sequence	500	4.63579	4.63579	0
>gi|170744977|ref|NC_010507.1| Methylobacterium radiotolerans JCM 2831 plasmid pMRAD08, complete sequence	500	4.61327	4.61327	0
>gi|170745566|ref|NC_010514.1| Methylobacterium radiotolerans JCM 2831 plasmid pMRAD03, complete sequence	500	4.92928	4.92928	0
>gi|170752137|ref|NC_010517.1| Methylobacterium radiotolerans JCM 2831 plasmid pMRAD04, complete sequence	500	4.87209	4.87209	0
>gi|170752179|ref|NC_010518.1| Methylobacterium radiotolerans JCM 2831 plasmid pMRAD05, complete sequence	500	4.85626	4.85626	0
>gi|254003128|ref|NC_012970.1| Methylovorus glucosetrophus SIP3-4 plasmid pMsip01, complete sequence	500	5.18288	5.18288	0
>gi|254028270|ref|NC_012972.1| Methylovorus glucosetrophus SIP3-4 plasmid pMsip02, complete sequence	500	4.27031	4.27031	0
>gi|254003128|ref|NC_012970.1| Methylovorus glucosetrophus SIP3-4 plasmid pMsip01, complete sequence	500	5.18288	5.18288	0
>gi|254028270|ref|NC_012972.1| Methylovorus glucosetrophus SIP3-4 plasmid pMsip02, complete sequence	500	4.27031	4.27031	0
>gi|169786809|ref|NC_010394.1| Mycobacterium abscessus ATCC 19977 unnamed plasmid, complete sequence	500	4.65935	4.65935	0
>gi|169627108|ref|NC_010397.1| Mycobacterium abscessus ATCC 19977 chromosome chromosome 1, complete sequence	500	7.00575	7.00575	0
>gi|145226172|ref|NC_009340.1| Mycobacterium gilvum PYR-GCK plasmid pMFLV02, complete sequence	500	4.69566	4.69566	0
>gi|145226197|ref|NC_009341.1| Mycobacterium gilvum PYR-GCK plasmid pMFLV03, complete sequence	500	4.5095	4.5095	0
>gi|184152625|ref|NC_010604.1| Mycobacterium marinum M plasmid pMM23, complete sequence	500	4.65931	4.65931	0
>gi|315441672|ref|NC_014812.1| Mycobacterium sp. Spyr1 plasmid pMSPYR102, complete sequence	500	4.66618	4.66618	0
>gi|108885074|ref|NC_000908.2| Mycoplasma genitalium G37, complete genome	500	6.06414	6.06414	0
>gi|321309518|ref|NC_014970.1| Mycoplasma haemofelis str. Langford 1, complete genome	500	6.3605	6.3605	0
>gi|330370665|ref|NC_015407.1| Mycoplasma mycoides subsp. capri LC str. 95010 plasmid pMmc-95010, complete sequence	500	3.42846	3.42846	0
>gi|13507739|ref|NC_000912.1| Mycoplasma pneumoniae M129, complete genome	500	6.21266	6.21266	0
>gi|325972867|ref|NC_015155.1| Mycoplasma suis str. Illinois chromosome, complete genome	500	6.17139	6.17139	0
>gi|325989358|ref|NC_015153.1| Mycoplasma suis KI3806, complete genome	500	6.15154	6.15154	0
>gi|38349555|ref|NC_005213.1| Nanoarchaeum equitans Kin4-M chromosome, complete genome	500	5.99157	5.99157	0
>gi|188584627|ref|NC_010715.1| Natranaerobius thermophilus JW/NM-WN-LF plasmid pNTHE01, complete sequence	500	4.52395	4.52395	0
>gi|289937459|ref|NC_013924.1| Natrialba magadii ATCC 43099 plasmid pNMAG02, complete sequence	500	5.70663	5.70663	0
>gi|289594273|ref|NC_013925.1| Natrialba magadii ATCC 43099 plasmid pNMAG03, complete sequence	500	5.06437	5.06437	0
>gi|76803367|ref|NC_007427.1| Natronomonas pharaonis DSM 2160 plasmid PL131, complete sequence	500	5.41661	5.41661	0
>gi|76803317|ref|NC_007428.1| Natronomonas pharaonis DSM 2160 plasmid PL23, complete sequence	500	4.66251	4.66251	0
>gi|194097576|ref|NC_011034.1| Neisseria gonorrhoeae NCCP11945 plasmid pNGK, complete sequence	500	3.8638	3.8638	0
>gi|254796400|ref|NC_013009.1| Neorickettsia risticii str. Illinois, complete genome	500	6.24526	6.24526	0
>gi|88607955|ref|NC_007798.1| Neorickettsia sennetsu str. Miyayama chromosome, complete genome	500	6.23477	6.23477	0
>gi|92109490|ref|NC_007960.1| Nitrobacter hamburgensis X14 plasmid 2, complete sequence	500	5.57477	5.57477	0
>gi|291615453|ref|NC_013958.1| Nitrosococcus halophilus Nc4 plasmid pNHAL01, complete sequence	500	5.11617	5.11617	0
>gi|77163517|ref|NC_007483.1| Nitrosococcus oceani ATCC 19707 plasmid A, complete sequence	500	4.90223	4.90223	0
>gi|300115607|ref|NC_014316.1| Nitrosococcus watsoni C-113 plasmid pNWAT01, complete sequence	500	4.88769	4.88769	0
>gi|300067537|ref|NC_014317.1| Nitrosococcus watsoni C-113 plasmid pNWAT02, complete sequence	500	4.00962	4.00962	0
>gi|325980815|ref|NC_015221.1| Nitrosomonas sp. AL212 plasmid pNAL21202, complete sequence	500	5.10237	5.10237	0
>gi|325983714|ref|NC_015223.1| Nitrosomonas sp. AL212 plasmid pNAL21201, complete sequence	500	5.2658	5.2658	0
>gi|114326555|ref|NC_008341.1| Nitrosomonas eutropha C91 plasmid1, complete sequence	500	5.11148	5.11148	0
>gi|114326611|ref|NC_008342.1| Nitrosomonas eutropha C91 plasmid2, complete sequence	500	5.04246	5.04246	0
>gi|82703893|ref|NC_007615.1| Nitrosospira multiformis ATCC 25196 plasmid 1, complete sequence	500	4.56519	4.56519	0
>gi|82703911|ref|NC_007616.1| Nitrosospira multiformis ATCC 25196 plasmid 2, complete sequence	500	4.51949	4.51949	0
>gi|82703928|ref|NC_007617.1| Nitrosospira multiformis ATCC 25196 plasmid 3, complete sequence	500	4.43648	4.43648	0
>gi|54027809|ref|NC_006363.1| Nocardia farcinica IFM 10152 plasmid pNF2, complete sequence	500	5.23852	5.23852	0
>gi|119714007|ref|NC_008697.1| Nocardioides sp. JS614 plasmid pNOCA01, complete sequence	500	5.78861	5.78861	0
>gi|17158637|ref|NC_003240.1| Nostoc sp. PCC 7120 plasmid pCC7120beta, complete sequence	500	5.57081	5.57081	0
>gi|17158061|ref|NC_003241.1| Nostoc sp. PCC 7120 plasmid pCC7120zeta, complete sequence	500	4.00732	4.00732	0
>gi|17227374|ref|NC_003267.1| Nostoc sp. PCC 7120 plasmid pCC7120gamma, complete sequence	500	5.30735	5.30735	0
>gi|17227465|ref|NC_003270.1| Nostoc sp. PCC 7120 plasmid pCC7120epsilon, complete sequence	500	4.90136	4.90136	0
>gi|17232874|ref|NC_003273.1| Nostoc sp. PCC 7120 plasmid pCC7120delta, complete sequence	500	5.04072	5.04072	0
>gi|186686638|ref|NC_010629.1| Nostoc punctiforme PCC 73102 plasmid pNPUN05, complete sequence	500	4.71467	4.71467	0
>gi|186686999|ref|NC_010633.1| Nostoc punctiforme PCC 73102 plasmid pNPUN04, complete sequence	500	5.11688	5.11688	0
>gi|146275443|ref|NC_009426.1| Novosphingobium aromaticivorans DSM 12444 plasmid pNL1, complete sequence	500	5.56576	5.56576	0
>gi|334133217|ref|NC_015579.1| Novosphingobium sp. PP1Y plasmid Lpl, complete sequence	500	5.58343	5.58343	0
>gi|334143044|ref|NC_015582.1| Novosphingobium sp. PP1Y plasmid Spl, complete sequence	500	4.98421	4.98421	0
>gi|153011934|ref|NC_009670.1| Ochrobactrum anthropi ATCC 49188 plasmid pOANT02, complete sequence	500	5.30532	5.30532	0
>gi|337739122|ref|NC_015689.1| Oligotropha carboxidovorans OM5 plasmid pHCG3, complete sequence	500	5.42344	5.42344	0
>gi|310830362|ref|NC_014628.1| Paenibacillus polymyxa SC2 plasmid pSC2, complete sequence	500	6.00827	6.00827	0
>gi|317053479|ref|NC_014839.1| Pantoea sp. At-9b plasmid pPAT9B02, complete sequence	500	5.89604	5.89604	0
>gi|317053186|ref|NC_014840.1| Pantoea sp. At-9b plasmid pPAT9B03, complete sequence	500	5.80697	5.80697	0
>gi|317052891|ref|NC_014841.1| Pantoea sp. At-9b plasmid pPAT9B04, complete sequence	500	5.80293	5.80293	0
>gi|317052773|ref|NC_014842.1| Pantoea sp. At-9b plasmid pPAT9B05, complete sequence	500	5.3669	5.3669	0
>gi|298717099|ref|NC_014258.1| Pantoea vagans C9-1 plasmid pPag3, complete sequence	500	6.02463	6.02463	0
>gi|308185378|ref|NC_014561.1| Pantoea vagans C9-1 plasmid pPag1, complete sequence	500	5.525	5.525	0
>gi|308189206|ref|NC_014563.1| Pantoea vagans C9-1 plasmid pPag2, complete sequence	500	5.51902	5.51902	0
>gi|118577231|ref|NC_008607.1| Pelobacter propionicus DSM 2379 plasmid pPRO1, complete sequence	500	5.60616	5.60616	0
>gi|47104025|ref|NC_005871.1| Photobacterium profundum SS9 plasmid pPBPR1, complete sequence	500	5.20158	5.20158	0
>gi|253825511|ref|NC_012961.1| Photorhabdus asymbiotica plasmid pPAU1, complete sequence	500	4.76089	4.76089	0
>gi|48477072|ref|NC_005877.1| Picrophilus torridus DSM 9790 chromosome, complete genome	500	6.49007	6.49007	0
>gi|296051576|ref|NC_014149.1| Planctomyces limnophilus DSM 3776 plasmid pPLIM01, complete sequence	500	4.86345	4.86345	0
>gi|121583017|ref|NC_008758.1| Polaromonas naphthalenivorans CJ2 plasmid pPNAP02, complete sequence	500	5.57904	5.57904	0
>gi|121583183|ref|NC_008759.1| Polaromonas naphthalenivorans CJ2 plasmid pPNAP03, complete sequence	500	5.53496	5.53496	0
>gi|121583484|ref|NC_008761.1| Polaromonas naphthalenivorans CJ2 plasmid pPNAP05, complete sequence	500	5.06677	5.06677	0
>gi|121583543|ref|NC_008762.1| Polaromonas naphthalenivorans CJ2 plasmid pPNAP06, complete sequence	500	4.62556	4.62556	0
>gi|121583564|ref|NC_008763.1| Polaromonas naphthalenivorans CJ2 plasmid pPNAP07, complete sequence	500	4.27411	4.27411	0
>gi|121583582|ref|NC_008764.1| Polaromonas naphthalenivorans CJ2 plasmid pPNAP08, complete sequence	500	4.07628	4.07628	0
>gi|33239452|ref|NC_005042.1| Prochlorococcus marinus subsp. marinus str. CCMP1375, complete genome	500	6.54421	6.54421	0
>gi|194335117|ref|NC_011061.1| Prosthecochloris aestuarii DSM 271 plasmid pPAES01, complete sequence	500	5.12237	5.12237	0
>gi|172055989|ref|NC_010555.1| Proteus mirabilis plasmid pHI4320, complete sequence	500	4.85479	4.85479	0
>gi|77361923|ref|NC_007482.1| Pseudoalteromonas haloplanktis TAC125 chromosome II, complete sequence	500	6.10369	6.10369	0
>gi|146343893|ref|NC_009444.1| Pseudomonas fluorescens SBW25 plasmid pQBR103, complete sequence	500	5.92901	5.92901	0
>gi|71725269|ref|NC_007275.1| Pseudomonas syringae pv. phaseolicola 1448A small plasmid, complete sequence	500	5.0104	5.0104	0
>gi|29171546|ref|NC_004632.1| Pseudomonas syringae pv. tomato str. DC3000 plasmid pDC3000B, complete sequence	500	5.12694	5.12694	0
>gi|29171478|ref|NC_004633.1| Pseudomonas syringae pv. tomato str. DC3000 plasmid pDC3000A, complete sequence	500	5.16532	5.16532	0
>gi|327309734|ref|NC_015313.1| Pseudonocardia dioxanivorans CB1190 plasmid pPSED03, complete sequence	500	4.46431	4.46431	0
>gi|93004786|ref|NC_007968.1| Psychrobacter cryohalolentis K5 plasmid 1, complete sequence	500	4.91086	4.91086	0
>gi|148641524|ref|NC_009516.1| Psychrobacter sp. PRwf-1 plasmid pRWF101, complete sequence	500	4.42998	4.42998	0
>gi|148641539|ref|NC_009517.1| Psychrobacter sp. PRwf-1 plasmid pRWF102, complete sequence	500	3.51001	3.51001	0
>gi|332283175|ref|NC_015459.1| Pusillimonas sp. T7-7 plasmid unnamed, complete sequence	500	4.91069	4.91069	0
>gi|126458628|ref|NC_009073.1| Pyrobaculum calidifontis JCM 11548 chromosome, complete genome	500	6.60397	6.60397	0
>gi|10954552|ref|NC_001773.1| Pyrococcus abyssi GE5 plasmid pGT5, complete sequence	500	3.77012	3.77012	0
>gi|332157643|ref|NC_015474.1| Pyrococcus sp. NA2 chromosome, complete genome	500	6.57073	6.57073	0
>gi|347522554|ref|NC_015931.1| Pyrolobus fumarii 1A chromosome, complete genome	500	6.5665	6.5665	0
>gi|322835126|ref|NC_015062.1| Rahnella sp. Y9602 plasmid pRAHAQ01, complete sequence	500	6.09065	6.09065	0
>gi|322836370|ref|NC_015063.1| Rahnella sp. Y9602 plasmid pRAHAQ02, complete sequence	500	5.42484	5.42484	0
>gi|241258150|ref|NC_012851.1| Ralstonia pickettii 12D plasmid pRp12D03, complete sequence	500	5.00774	5.00774	0
>gi|241589533|ref|NC_012855.1| Ralstonia pickettii 12D plasmid pRp12D01, complete sequence	500	5.89129	5.89129	0
>gi|241665037|ref|NC_012857.1| Ralstonia pickettii 12D chromosome chromosome 2, complete sequence	500	6.42253	6.42253	0
>gi|187925958|ref|NC_010678.1| Ralstonia pickettii 12J chromosome 2, complete sequence	500	6.41555	6.41555	0
>gi|187930822|ref|NC_010683.1| Ralstonia pickettii 12J plasmid pRPIC01, complete sequence	500	5.20648	5.20648	0
>gi|337277607|ref|NC_015677.1| Ramlibacter tataouinensis TTB310 chromosome, complete genome	500	6.91059	6.91059	0
>gi|86359881|ref|NC_007763.1| Rhizobium etli CFN 42 plasmid p42b, complete sequence	500	5.56547	5.56547	0
>gi|86360045|ref|NC_007764.1| Rhizobium etli CFN 42 plasmid p42c, complete sequence	500	5.69975	5.69975	0
>gi|86360278|ref|NC_007765.1| Rhizobium etli CFN 42 plasmid p42e, complete sequence	500	6.00418	6.00418	0
>gi|86360734|ref|NC_007766.1| Rhizobium etli CFN 42 plasmid p42f, complete sequence	500	6.10858	6.10858	0
>gi|190895317|ref|NC_010998.1| Rhizobium etli CIAT 652 plasmid pA, complete sequence	500	5.9176	5.9176	0
>gi|241113003|ref|NC_012848.1| Rhizobium leguminosarum bv. trifolii WSM1325 plasmid pR132501, complete sequence	500	6.21928	6.21928	0
>gi|241518161|ref|NC_012853.1| Rhizobium leguminosarum bv. trifolii WSM1325 plasmid pR132503, complete sequence	500	6.01333	6.01333	0
>gi|241554070|ref|NC_012854.1| Rhizobium leguminosarum bv. trifolii WSM1325 plasmid pR132505, complete sequence	500	5.7698	5.7698	0
>gi|241666492|ref|NC_012858.1| Rhizobium leguminosarum bv. trifolii WSM1325 plasmid pR132502, complete sequence	500	6.12089	6.12089	0
>gi|209545999|ref|NC_011366.1| Rhizobium leguminosarum bv. trifolii WSM2304 plasmid pRLG202, complete sequence	500	6.00125	6.00125	0
>gi|209551938|ref|NC_011370.1| Rhizobium leguminosarum bv. trifolii WSM2304 plasmid pRLG203, complete sequence	500	5.78993	5.78993	0
>gi|116248676|ref|NC_008378.1| Rhizobium leguminosarum bv. viciae 3841 plasmid pRL12, complete sequence	500	6.24031	6.24031	0
>gi|116255067|ref|NC_008383.1| Rhizobium leguminosarum bv. viciae 3841 plasmid pRL8, complete sequence	500	5.46824	5.46824	0
>gi|116255200|ref|NC_008384.1| Rhizobium leguminosarum bv. viciae 3841 plasmid pRL11, complete sequence	500	6.1359	6.1359	0
>gi|294679055|ref|NC_014035.1| Rhodobacter capsulatus SB 1003 plasmid pRCB133, complete sequence	500	5.42312	5.42312	0
>gi|77404592|ref|NC_007488.1| Rhodobacter sphaeroides 2.4.1 plasmid B, complete sequence	500	5.35671	5.35671	0
>gi|77404693|ref|NC_007489.1| Rhodobacter sphaeroides 2.4.1 plasmid C, complete sequence	500	5.32133	5.32133	0
>gi|77404776|ref|NC_007490.1| Rhodobacter sphaeroides 2.4.1 plasmid D, complete sequence	500	5.30246	5.30246	0
>gi|125654605|ref|NC_009007.1| Rhodobacter sphaeroides 2.4.1 plasmid A, partial sequence	500	5.35198	5.35198	0
>gi|125654693|ref|NC_009008.1| Rhodobacter sphaeroides 2.4.1 plasmid E, complete sequence	500	4.85855	4.85855	0
>gi|146280352|ref|NC_009432.1| Rhodobacter sphaeroides ATCC 17025 plasmid pRSPA04, complete sequence	500	4.85369	4.85369	0
>gi|146280384|ref|NC_009433.1| Rhodobacter sphaeroides ATCC 17025 plasmid pRSPA05, complete sequence	500	4.42729	4.42729	0
>gi|126464805|ref|NC_009040.1| Rhodobacter sphaeroides ATCC 17029 plasmid pRSPH01, complete sequence	500	5.38777	5.38777	0
>gi|221634492|ref|NC_011960.1| Rhodobacter sphaeroides KD131 plasmid pRSKD131B, complete sequence	500	5.31326	5.31326	0
>gi|221218192|ref|NC_011962.1| Rhodobacter sphaeroides KD131 plasmid pRSKD131A, complete sequence	500	5.4965	5.4965	0
>gi|77404485|ref|NC_007486.1| Rhodococcus erythropolis PR4 plasmid pREC1, complete sequence	500	5.31603	5.31603	0
>gi|77404588|ref|NC_007487.1| Rhodococcus erythropolis PR4 plasmid pREC2, complete sequence	500	3.79768	3.79768	0
>gi|111026827|ref|NC_008271.1| Rhodococcus jostii RHA1 plasmid pRHL3, complete sequence	500	5.82199	5.82199	0
>gi|226315872|ref|NC_006969.2| Rhodococcus opacus B4 plasmid pKNR01, complete sequence	500	3.88852	3.88852	0
>gi|226316799|ref|NC_006970.2| Rhodococcus opacus B4 plasmid pKNR02, complete sequence	500	3.65782	3.65782	0
>gi|226349831|ref|NC_012521.1| Rhodococcus opacus B4 plasmid pROB02, complete sequence	500	5.68931	5.68931	0
>gi|226334772|ref|NC_012523.1| Rhodococcus opacus B4 plasmid pKNR, complete sequence	500	5.34502	5.34502	0
>gi|89885732|ref|NC_007901.1| Rhodoferax ferrireducens T118 plasmid1, complete sequence	500	5.71087	5.71087	0
>gi|39840937|ref|NC_005297.1| Rhodopseudomonas palustris CGA009 plasmid pRPA, complete sequence	500	4.20019	4.20019	0
>gi|268318345|ref|NC_013502.1| Rhodothermus marinus DSM 4252 plasmid pRMAR01, complete sequence	500	5.39667	5.39667	0
>gi|345301886|ref|NC_015967.1| Rhodothermus marinus SG0.5JP17-172 plasmid pRHOM17202, complete sequence	500	3.7223	3.7223	0
>gi|345301799|ref|NC_015970.1| Rhodothermus marinus SG0.5JP17-172 plasmid pRHOM17201, complete sequence	500	5.32201	5.32201	0
>gi|228478451|ref|NC_012634.1| Rickettsia africae ESF-5 plasmid pRAF, complete sequence	500	4.37577	4.37577	0
>gi|67459793|ref|NC_007110.1| Rickettsia felis URRWXCal2 plasmid pRF, complete sequence	500	5.09573	5.09573	0
>gi|67459862|ref|NC_007111.1| Rickettsia felis URRWXCal2 plasmid pRFdelta, complete sequence	500	4.88946	4.88946	0
>gi|157954006|ref|NC_009897.1| Rickettsia massiliae MTU5 plasmid pRMA, complete sequence	500	4.47091	4.47091	0
>gi|15603881|ref|NC_000963.1| Rickettsia prowazekii str. Madrid E chromosome, complete genome	500	6.34675	6.34675	0
>gi|115345530|ref|NC_008386.1| Roseobacter denitrificans plasmid pTB1, complete sequence	500	5.32621	5.32621	0
>gi|115345636|ref|NC_008387.1| Roseobacter denitrificans plasmid pTB2, complete sequence	500	5.13843	5.13843	0
>gi|115345694|ref|NC_008388.1| Roseobacter denitrificans plasmid pTB3, complete sequence	500	4.50721	4.50721	0
>gi|115345712|ref|NC_008389.1| Roseobacter denitrificans plasmid pTB4, complete sequence	500	4.02735	4.02735	0
>gi|339501483|ref|NC_015728.1| Roseobacter litoralis Och 149 plasmid pRLO149_83, complete sequence	500	5.21817	5.21817	0
>gi|339501435|ref|NC_015729.1| Roseobacter litoralis Och 149 plasmid pRLO149_63, complete sequence	500	5.1006	5.1006	0
>gi|339505889|ref|NC_015741.1| Roseobacter litoralis Och 149 plasmid pRLO149_94, complete sequence	500	5.26988	5.26988	0
>gi|99077902|ref|NC_008042.1| Ruegeria sp. TM1040 plasmid unnamed, complete sequence	500	5.41655	5.41655	0
>gi|99079841|ref|NC_008044.1| Ruegeria sp. TM1040, complete genome	500	6.80624	6.80624	0
>gi|315630409|ref|NC_014826.1| Ruminococcus albus 7 plasmid pRUMAL03, complete sequence	500	4.48878	4.48878	0
>gi|317133710|ref|NC_014827.1| Ruminococcus albus 7 plasmid pRUMAL04, complete sequence	500	4.1412	4.1412	0
>gi|338209372|ref|NC_015693.1| Runella slithyformis DSM 19594 plasmid pRUNSL01, complete sequence	500	5.32838	5.32838	0
>gi|338209457|ref|NC_015694.1| Runella slithyformis DSM 19594 plasmid pRUNSL03, complete sequence	500	5.12338	5.12338	0
>gi|338215004|ref|NC_015695.1| Runella slithyformis DSM 19594 plasmid pRUNSL05, complete sequence	500	4.88406	4.88406	0
>gi|338215079|ref|NC_015704.1| Runella slithyformis DSM 19594 plasmid pRUNSL02, complete sequence	500	5.26964	5.26964	0
>gi|338215037|ref|NC_015705.1| Runella slithyformis DSM 19594 plasmid pRUNSL04, complete sequence	500	4.94699	4.94699	0
>gi|83816857|ref|NC_007678.1| Salinibacter ruber DSM 13855 plasmid pSR35, complete sequence	500	4.84517	4.84517	0
>gi|294508902|ref|NC_014026.1| Salinibacter ruber M8 plasmid pSR11, complete sequence	500	4.33163	4.33163	0
>gi|197247299|ref|NC_011148.1| Salmonella enterica subsp. enterica serovar Agona str. SL483 plasmid unnamed, complete sequence	500	4.87482	4.87482	0
>gi|60115462|ref|NC_006855.1| Salmonella enterica subsp. enterica serovar Choleraesuis str. SC-B67 plasmid pSCV50, complete sequence	500	4.99175	4.99175	0
>gi|198241636|ref|NC_011204.1| Salmonella enterica subsp. enterica serovar Dublin str. CT_02021853 plasmid pCT02021853_74, complete sequence	500	5.17057	5.17057	0
>gi|194447175|ref|NC_011081.1| Salmonella enterica subsp. enterica serovar Heidelberg str. SL476 plasmid pSL476_91, complete sequence	500	5.25947	5.25947	0
>gi|194447301|ref|NC_011082.1| Salmonella enterica subsp. enterica serovar Heidelberg str. SL476 plasmid pSL476_3, complete sequence	500	3.75952	3.75952	0
>gi|194442198|ref|NC_011079.1| Salmonella enterica subsp. enterica serovar Newport str. SL254 plasmid pSL254_3, complete sequence	500	3.79323	3.79323	0
>gi|224504235|ref|NC_012124.1| Salmonella enterica subsp. enterica serovar Paratyphi C strain RKS4594 plasmid pSPCV, complete sequence	500	5.04072	5.04072	0
>gi|194733896|ref|NC_011093.1| Salmonella enterica subsp. enterica serovar Schwarzengrund str. CVM19633 plasmid pCVM19633_4, complete sequence	500	3.91233	3.91233	0
>gi|18466665|ref|NC_003385.1| Salmonella enterica subsp. enterica serovar Typhi str. CT18 plasmid pHCM2, complete sequence	500	5.32641	5.32641	0
>gi|17233403|ref|NC_003277.1| Salmonella typhimurium LT2 plasmid pSLT, complete sequence	500	5.27156	5.27156	0
>gi|268793183|ref|NC_013518.1| Sebaldella termitidis ATCC 33386 plasmid pSTERM01, complete sequence	500	5.03069	5.03069	0
>gi|268796558|ref|NC_013519.1| Sebaldella termitidis ATCC 33386 plasmid pSTERM02, complete sequence	500	4.41992	4.41992	0
>gi|157362818|ref|NC_009829.1| Serratia proteamaculans 568 plasmid pSPRO01, complete sequence	500	4.96666	4.96666	0
>gi|126090118|ref|NC_009035.1| Shewanella baltica OS155 plasmid pSbal01, complete sequence	500	5.36648	5.36648	0
>gi|126090319|ref|NC_009037.1| Shewanella baltica OS155 plasmid pSbal03, complete sequence	500	4.51223	4.51223	0
>gi|126090338|ref|NC_009038.1| Shewanella baltica OS155 plasmid pSbal04, complete sequence	500	4.17586	4.17586	0
>gi|160872934|ref|NC_009998.1| Shewanella baltica OS195 plasmid pS19501, complete sequence	500	5.17671	5.17671	0
>gi|160873076|ref|NC_010000.1| Shewanella baltica OS195 plasmid pS19503, complete sequence	500	4.9881	4.9881	0
>gi|217975697|ref|NC_011665.1| Shewanella baltica OS223 plasmid pS22303, complete sequence	500	5.06985	5.06985	0
>gi|217980264|ref|NC_011668.1| Shewanella baltica OS223 plasmid pS22302, complete sequence	500	5.1136	5.1136	0
>gi|113951722|ref|NC_008320.1| Shewanella sp. MR-7 plasmid1, complete sequence	500	4.07918	4.07918	0
>gi|187729963|ref|NC_010656.1| Shigella boydii CDC 3083-94 plasmid pBS512_2, complete sequence	500	3.50243	3.50243	0
>gi|187729967|ref|NC_010657.1| Shigella boydii CDC 3083-94 plasmid pBS512_33, complete sequence	500	4.8143	4.8143	0
>gi|187734267|ref|NC_010659.1| Shigella boydii CDC 3083-94 plasmid pBS512_5, complete sequence	500	3.9652	3.9652	0
>gi|187918703|ref|NC_010672.1| Shigella boydii CDC 3083-94 plasmid pBS512_7, complete sequence	500	4.14226	4.14226	0
>gi|145294016|ref|NC_009344.1| Shigella dysenteriae Sd197 plasmid pSD197_spA, complete sequence	500	4.22809	4.22809	0
>gi|145294025|ref|NC_009345.1| Shigella sonnei Ss046 plasmid pSS046_spA, complete sequence	500	4.19877	4.19877	0
>gi|145294031|ref|NC_009346.1| Shigella sonnei Ss046 plasmid pSS046_spB, complete sequence	500	3.96886	3.96886	0
>gi|145294040|ref|NC_009347.1| Shigella sonnei Ss046 plasmid pSS046_spC, complete sequence	500	3.50569	3.50569	0
>gi|334321156|ref|NC_015592.1| Sinorhizobium meliloti AK83 plasmid pSINME02, complete sequence	500	5.14613	5.14613	0
>gi|85060411|ref|NC_007713.1| Sodalis glossinidius str. 'morsitans' plasmid pSG1, complete sequence	500	5.2191	5.2191	0
>gi|85060466|ref|NC_007714.1| Sodalis glossinidius str. 'morsitans' plasmid pSG2, complete sequence	500	4.72821	4.72821	0
>gi|85060490|ref|NC_007715.1| Sodalis glossinidius str. 'morsitans' plasmid pSG3, complete sequence	500	4.31433	4.31433	0
>gi|334346522|ref|NC_015595.1| Sphingobium chlorophenolicum L-1 plasmid pSPHCH01, complete sequence	500	5.39176	5.39176	0
>gi|294057975|ref|NC_014009.1| Sphingobium japonicum UT26S plasmid pUT2, complete sequence	500	3.99114	3.99114	0
>gi|347430512|ref|NC_015974.1| Sphingobium sp. SYK-6 plasmid pSLPG, complete sequence	500	5.47218	5.47218	0
>gi|98152871|ref|NC_008036.1| Sphingopyxis alaskensis RB2256 F plasmid, complete sequence	500	4.74887	4.74887	0
>gi|284005577|ref|NC_013731.1| Spirosoma linguale DSM 74 plasmid pSLIN01, complete sequence	500	5.57738	5.57738	0
>gi|284005755|ref|NC_013732.1| Spirosoma linguale DSM 74 plasmid pSLIN02, complete sequence	500	5.46668	5.46668	0
>gi|284005898|ref|NC_013733.1| Spirosoma linguale DSM 74 plasmid pSLIN03, complete sequence	500	4.85655	4.85655	0
>gi|284005939|ref|NC_013734.1| Spirosoma linguale DSM 74 plasmid pSLIN04, complete sequence	500	4.2772	4.2772	0
>gi|284005954|ref|NC_013735.1| Spirosoma linguale DSM 74 plasmid pSLIN05, complete sequence	500	4.21229	4.21229	0
>gi|284005967|ref|NC_013736.1| Spirosoma linguale DSM 74 plasmid pSLIN06, complete sequence	500	4.1574	4.1574	0
>gi|284005992|ref|NC_013737.1| Spirosoma linguale DSM 74 plasmid pSLIN07, complete sequence	500	4.13411	4.13411	0
>gi|284006004|ref|NC_013738.1| Spirosoma linguale DSM 74 plasmid pSLIN08, complete sequence	500	4.04712	4.04712	0
>gi|77102894|ref|NC_006629.2| Staphylococcus aureus subsp. aureus COL plasmid pT181, complete sequence	500	3.89664	3.89664	0
>gi|262225764|ref|NC_013451.1| Staphylococcus aureus subsp. aureus ED98 plasmid pAVY, complete sequence	500	3.27554	3.27554	0
>gi|262225767|ref|NC_013452.1| Staphylococcus aureus subsp. aureus ED98 plasmid pT181, complete sequence	500	3.89664	3.89664	0
>gi|262260515|ref|NC_013453.1| Staphylococcus aureus subsp. aureus ED98 plasmid pAVX, complete sequence	500	4.52523	4.52523	0
>gi|49398098|ref|NC_005951.1| Staphylococcus aureus subsp. aureus MSSA476 plasmid pSAS, complete sequence	500	4.60537	4.60537	0
>gi|16119200|ref|NC_003140.1| Staphylococcus aureus subsp. aureus N315 plasmid pN315, complete sequence	500	4.68402	4.68402	0
>gi|87159837|ref|NC_007790.1| Staphylococcus aureus subsp. aureus USA300_FPR3757 plasmid pUSA01, complete sequence	500	3.72032	3.72032	0
>gi|87159843|ref|NC_007791.1| Staphylococcus aureus subsp. aureus USA300_FPR3757 plasmid pUSA02, complete sequence	500	3.89653	3.89653	0
>gi|161510924|ref|NC_010063.1| Staphylococcus aureus subsp. aureus USA300_TCH1516 plasmid pUSA300HOUMR, complete sequence	500	4.72496	4.72496	0
>gi|225631039|ref|NC_012417.1| Staphylococcus aureus subsp. aureus USA300_TCH1516 plasmid pUSA01-HOU, complete sequence	500	3.72032	3.72032	0
>gi|32470520|ref|NC_005003.1| Staphylococcus epidermidis ATCC 12228 plasmid pSE-12228-06, complete sequence	500	4.08536	4.08536	0
>gi|32470532|ref|NC_005004.1| Staphylococcus epidermidis ATCC 12228 plasmid pSE-12228-05, complete sequence	500	4.67881	4.67881	0
>gi|32470555|ref|NC_005005.1| Staphylococcus epidermidis ATCC 12228 plasmid pSE-12228-04, complete sequence	500	4.52536	4.52536	0
>gi|32470572|ref|NC_005006.1| Staphylococcus epidermidis ATCC 12228 plasmid pSE-12228-03, complete sequence	500	4.17655	4.17655	0
>gi|32470581|ref|NC_005007.1| Staphylococcus epidermidis ATCC 12228 plasmid pSE-12228-02, complete sequence	500	3.92221	3.92221	0
>gi|32470588|ref|NC_005008.1| Staphylococcus epidermidis ATCC 12228 plasmid pSE-12228-01, complete sequence	500	3.89653	3.89653	0
>gi|68535043|ref|NC_007169.1| Staphylococcus haemolyticus JCSC1435 plasmid pSHaeA, complete sequence	500	3.55654	3.55654	0
>gi|68535047|ref|NC_007170.1| Staphylococcus haemolyticus JCSC1435 plasmid pSHaeB, complete sequence	500	3.57217	3.57217	0
>gi|68535050|ref|NC_007171.1| Staphylococcus haemolyticus JCSC1435 plasmid pSHaeC, complete sequence	500	4.18645	4.18645	0
>gi|297526028|ref|NC_014205.1| Staphylothermus hellenicus DSM 12710 chromosome, complete genome	500	6.49965	6.49965	0
>gi|126464913|ref|NC_009033.1| Staphylothermus marinus F1 chromosome, complete genome	500	6.49693	6.49693	0
>gi|268687599|ref|NC_013516.1| Streptobacillus moniliformis DSM 12112 plasmid pSMON01, complete sequence	500	4.30976	4.30976	0
>gi|325926838|ref|NC_015219.1| Streptococcus gallolyticus subsp. gallolyticus ATCC BAA-2069 plasmid pSGG1, complete sequence	500	4.6078	4.6078	0
>gi|342162671|ref|NC_015875.1| Streptococcus pseudopneumoniae IS7493 chromosome, complete genome	500	6.64152	6.64152	0
>gi|342164902|ref|NC_015876.1| Streptococcus pseudopneumoniae IS7493 plasmid pDRPIS7493, complete sequence	500	3.92717	3.92717	0
>gi|116326679|ref|NC_008500.1| Streptococcus thermophilus LMD-9 plasmid 1, complete sequence	500	3.89763	3.89763	0
>gi|116326684|ref|NC_008501.1| Streptococcus thermophilus LMD-9 plasmid 2, complete sequence	500	3.7577	3.7577	0
>gi|29826443|ref|NC_004719.1| Streptomyces avermitilis MA-4680 plasmid SAP1, complete sequence	500	5.27318	5.27318	0
>gi|21233964|ref|NC_003904.1| Streptomyces coelicolor A3(2) plasmid SCP2, complete sequence	500	4.78983	4.78983	0
>gi|345007715|ref|NC_015952.1| Streptomyces violaceusniger Tu 4113 plasmid pSTRVI02, complete sequence	500	5.58127	5.58127	0
>gi|271972120|ref|NC_013596.1| Streptosporangium roseum DSM 43021 plasmid pSROS01, complete sequence	500	4.74359	4.74359	0
>gi|70605853|ref|NC_007181.1| Sulfolobus acidocaldarius DSM 639 chromosome, complete genome	500	6.64845	6.64845	0
>gi|284807103|ref|NC_013770.1| Sulfolobus islandicus L.D.8.5 plasmid pLD8501, complete sequence	500	4.71794	4.71794	0
>gi|228288719|ref|NC_012624.1| Sulfolobus islandicus Y.N.15.51 plasmid pYN01, complete sequence	500	4.92164	4.92164	0
>gi|313669332|ref|NC_014754.1| Sulfuricurvum kujiense DSM 16994 plasmid pSULKU01, complete sequence	500	5.37323	5.37323	0
>gi|313669445|ref|NC_014755.1| Sulfuricurvum kujiense DSM 16994 plasmid pSULKU02, complete sequence	500	5.15237	5.15237	0
>gi|313669532|ref|NC_014756.1| Sulfuricurvum kujiense DSM 16994 plasmid pSULKU03, complete sequence	500	5.00445	5.00445	0
>gi|313569999|ref|NC_014763.1| Sulfuricurvum kujiense DSM 16994 plasmid pSULKU04, complete sequence	500	3.76671	3.76671	0
>gi|81230333|ref|NC_007595.1| Synechococcus elongatus PCC 7942 plasmid 1, complete sequence	500	4.96253	4.96253	0
>gi|170076470|ref|NC_010474.1| Synechococcus sp. PCC 7002 plasmid pAQ7, complete sequence	500	5.57045	5.57045	0
>gi|170079460|ref|NC_010476.1| Synechococcus sp. PCC 7002 plasmid pAQ1, complete sequence	500	3.93551	3.93551	0
>gi|170079464|ref|NC_010477.1| Synechococcus sp. PCC 7002 plasmid pAQ3, complete sequence	500	4.49427	4.49427	0
>gi|170079482|ref|NC_010478.1| Synechococcus sp. PCC 7002 plasmid pAQ4, complete sequence	500	4.79897	4.79897	0
>gi|170079513|ref|NC_010479.1| Synechococcus sp. PCC 7002 plasmid pAQ5, complete sequence	500	4.881	4.881	0
>gi|170079553|ref|NC_010480.1| Synechococcus sp. PCC 7002 plasmid pAQ6, complete sequence	500	5.39281	5.39281	0
>gi|38505535|ref|NC_005229.1| Synechocystis sp. PCC 6803 plasmid pSYSM, complete sequence	500	5.37802	5.37802	0
>gi|38505668|ref|NC_005230.1| Synechocystis sp. PCC 6803 plasmid pSYSA, complete sequence	500	5.31306	5.31306	0
>gi|217980115|ref|NC_011667.1| Thauera sp. MZ1T plasmid pTha01, complete sequence	500	5.19243	5.19243	0
>gi|341581088|ref|NC_015865.1| Thermococcus sp. 4557 chromosome, complete genome	500	6.6044	6.6044	0
>gi|350525682|ref|NC_016051.1| Thermococcus sp. AM4 chromosome, complete genome	500	6.62033	6.62033	0
>gi|315229765|ref|NC_014804.1| Thermococcus barophilus MP chromosome, complete genome	500	6.60414	6.60414	0
>gi|331746790|ref|NC_015471.1| Thermococcus barophilus MP plasmid pTBMP1, complete sequence	500	5.03068	5.03068	0
>gi|240102057|ref|NC_012804.1| Thermococcus gammatolerans EJ3 chromosome, complete genome	500	6.61171	6.61171	0
>gi|212223144|ref|NC_011529.1| Thermococcus onnurineus NA1, complete genome	500	6.56752	6.56752	0
>gi|119709757|ref|NC_008696.1| Thermofilum pendens Hrk 5 plasmid pTPEN01, complete sequence	500	4.79246	4.79246	0
>gi|221635406|ref|NC_011961.1| Thermomicrobium roseum DSM 5159 plasmid unnamed, complete sequence	500	6.26351	6.26351	0
>gi|352681234|ref|NC_016070.1| Thermoproteus tenax Kra 1, complete genome	500	6.56609	6.56609	0
>gi|327309922|ref|NC_015315.1| Thermoproteus uzoniensis 768-20 chromosome, complete genome	500	6.58784	6.58784	0
>gi|296241748|ref|NC_014160.1| Thermosphaera aggregans DSM 11486 chromosome, complete genome	500	6.42032	6.42032	0
>gi|157362870|ref|NC_009828.1| Thermotoga lettingae TMO chromosome, complete genome	500	6.6304	6.6304	0
>gi|319774848|ref|NC_014917.1| Thermovibrio ammonificans HB-1 plasmid pTHEAM01, complete sequence	500	5.1822	5.1822	0
>gi|320449093|ref|NC_014975.1| Thermus scotoductus SA-01 plasmid pTSC8, complete sequence	500	4.19778	4.19778	0
>gi|55978435|ref|NC_006463.1| Thermus thermophilus HB8 plasmid pTT8, complete sequence	500	4.24665	4.24665	0
>gi|296137655|ref|NC_014155.1| thiomonas intermedia K12 plasmid pTINT02, complete sequence	500	4.58602	4.58602	0
>gi|189485775|ref|NS_000193.1| Uncultured Termite group 1 bacterium phylotype Rs-D17 plasmid pTGRD2 DNA, complete sequence	500	4.0172	4.0172	0
>gi|189485779|ref|NS_000194.1| Uncultured Termite group 1 bacterium phylotype Rs-D17 plasmid pTGRD3 DNA, complete sequence	500	3.98793	3.98793	0
>gi|121583590|ref|NC_008771.1| Verminephrobacter eiseniae EF01-2 plasmid pVEIS01, complete sequence	500	4.7881	4.7881	0
>gi|330464829|ref|NC_015409.1| Verrucosispora maris AB-18-032 plasmid pVMKU, complete sequence	500	5.06293	5.06293	0
>gi|262395299|ref|NC_013457.1| Vibrio sp. Ex25 chromosome 2, complete genome	500	6.56323	6.56323	0
>gi|59714356|ref|NC_006842.1| Vibrio fischeri ES114 plasmid pES100, complete sequence	500	4.95761	4.95761	0
>gi|197336471|ref|NC_011185.1| Vibrio fischeri MJ11 plasmid pMJ100, complete sequence	500	5.55379	5.55379	0
>gi|320157827|ref|NC_014966.1| Vibrio vulnificus MO6-24/O chromosome II, complete sequence	500	6.55944	6.55944	0
>gi|37595821|ref|NC_005128.1| Vibrio vulnificus YJ016 plasmid pYJ016, complete sequence	500	4.98235	4.98235	0
>gi|297660606|ref|NC_014226.1| Waddlia chondrophila WSU 86-1044 plasmid pWc, complete sequence	500	4.47983	4.47983	0
>gi|339635250|ref|NC_015756.1| Weissella koreensis KACC 15510 plasmid WKp2903, complete sequence	500	4.56804	4.56804	0
>gi|19225058|ref|NC_003425.1| Wigglesworthia glossinidia endosymbiont of Glossina brevipalpis plasmid pWb1, complete sequence	500	3.98055	3.98055	0
>gi|78045239|ref|NC_007504.1| Xanthomonas campestris pv. vesicatoria str. 85-10 plasmid pXCV2, complete sequence	500	3.43233	3.43233	0
>gi|78045242|ref|NC_007505.1| Xanthomonas campestris pv. vesicatoria str. 85-10 plasmid pXCV19, complete sequence	500	4.57164	4.57164	0
>gi|78045265|ref|NC_007506.1| Xanthomonas campestris pv. vesicatoria str. 85-10 plasmid pXCV38, complete sequence	500	4.87641	4.87641	0
>gi|269958148|ref|NC_013531.1| Xylanimonas cellulosilytica DSM 15894 plasmid pXCEL01, complete sequence	500	5.24603	5.24603	0
>gi|56968324|ref|NC_002489.3| Xylella fastidiosa 9a5c plasmid pXF1.3, complete sequence	500	3.19673	3.19673	0
>gi|182682734|ref|NC_010579.1| Xylella fastidiosa M23 plasmid pXFAS01, complete sequence	500	4.8785	4.8785	0
>gi|28191370|ref|NC_004554.1| Xylella fastidiosa Temecula1 plasmid pXFPD1.3, complete sequence	500	3.22891	3.22891	0
>gi|122815790|ref|NC_008791.1| Yersinia enterocolitica subsp. enterocolitica 8081 plasmid pYVe8081, complete sequence	500	5.12854	5.12854	0
>gi|108793642|ref|NC_008122.1| Yersinia pestis Antiqua plasmid pCD, complete sequence	500	5.14489	5.14489	0
>gi|45478502|ref|NC_005813.1| Yersinia pestis biovar Microtus str. 91001 plasmid pCD1, complete sequence	500	5.14401	5.14401	0
>gi|45476499|ref|NC_005814.1| Yersinia pestis biovar Microtus str. 91001 plasmid pCRY, complete sequence	500	4.62825	4.62825	0
>gi|45478711|ref|NC_005816.1| Yersinia pestis biovar Microtus str. 91001 plasmid pPCP1, complete sequence	500	4.26055	4.26055	0
>gi|16082691|ref|NC_003131.1| Yersinia pestis CO92 plasmid pCD1, complete sequence	500	5.14492	5.14492	0
>gi|16082679|ref|NC_003132.1| Yersinia pestis CO92 plasmid pPCP1, complete sequence	500	4.26069	4.26069	0
>gi|145597103|ref|NC_009377.1| Yersinia pestis Pestoides F plasmid CD, complete sequence	500	5.15234	5.15234	0
>gi|294496807|ref|NC_014017.1| Yersinia pestis Z176003 plasmid pCD1, complete sequence	500	5.13253	5.13253	0
>gi|294501992|ref|NC_014022.1| Yersinia pestis Z176003 plasmid pMT1, complete sequence	500	5.27301	5.27301	0
>gi|294509193|ref|NC_014027.1| Yersinia pestis Z176003 plasmid pPCP1, complete sequence	500	4.26055	4.26055	0
>gi|153930562|ref|NC_009704.1| Yersinia pseudotuberculosis IP 31758 plasmid_59kb, complete sequence	500	5.0658	5.0658	0
>gi|153930630|ref|NC_009705.1| Yersinia pseudotuberculosis IP 31758 plasmid_153kb, complete sequence	500	5.4847	5.4847	0
>gi|186897495|ref|NC_010635.1| Yersinia pseudotuberculosis PB1/+ plasmid pYPTS01, complete sequence	500	5.14184	5.14184	0
>gi|260712883|ref|NC_013356.1| Zymomonas mobilis subsp. mobilis NCIB 11163 plasmid pZA1001, complete sequence	500	5.02433	5.02433	0
>gi|260738802|ref|NC_013357.1| Zymomonas mobilis subsp. mobilis NCIB 11163 plasmid pZA1002, complete sequence	500	4.90654	4.90654	0
>gi|260738835|ref|NC_013358.1| Zymomonas mobilis subsp. mobilis NCIB 11163 plasmid pZA1003, complete sequence	500	3.9087	3.9087	0
>gi|338708677|ref|NC_015715.1| Zymomonas mobilis subsp. pomaceae ATCC 29192 plasmid pZYMOP01, complete sequence	500	4.86791	4.86791	0
>gi|338708711|ref|NC_015716.1| Zymomonas mobilis subsp. pomaceae ATCC 29192 plasmid pZYMOP02, complete sequence	500	4.82817	4.82817	0
>gi|218883314|ref|NC_011766.1| Desulfurococcus kamchatkensis 1221n chromosome, complete genome	500	6.43607	6.43607	3.4e-07
>gi|307594149|ref|NC_014537.1| Vulcanisaeta distributa DSM 14429 chromosome, complete genome	500	6.67644	6.67644	3.4e-07
>gi|172064800|ref|NC_010557.1| Burkholderia ambifaria MC40-6 chromosome 3, complete sequence	500	6.35312	6.35313	1.09e-06
>gi|330833867|ref|NC_015435.1| Metallosphaera cuprina Ar-4 chromosome, complete genome	500	6.5658	6.56581	1.84e-06
>gi|209883160|ref|NC_011386.1| Oligotropha carboxidovorans OM5, complete genome	500	6.87448	6.8745	2.39e-06
>gi|225618950|ref|NC_012225.1| Brachyspira hyodysenteriae WA1 chromosome, complete genome	500	6.77815	6.77818	3.79e-06
>gi|229586230|ref|NC_012633.1| Rickettsia africae ESF-5 chromosome, complete genome	500	6.40686	6.40689	4.05e-06
>gi|58578664|ref|NC_006832.1| Ehrlichia ruminantium str. Welgevonden, complete genome	500	6.48069	6.48072	4.24e-06
>gi|71082709|ref|NC_007205.1| Candidatus Pelagibacter ubique HTCC1062 chromosome, complete genome	500	6.41769	6.41772	5.16e-06
>gi|159040592|ref|NC_009954.1| Caldivirga maquilingensis IC-167 chromosome, complete genome	500	6.61845	6.61848	5.39e-06
>gi|77461965|ref|NC_007493.1| Rhodobacter sphaeroides 2.4.1 chromosome 1, complete genome	500	6.80411	6.80415	5.45e-06
>gi|337739247|ref|NC_015684.1| Oligotropha carboxidovorans OM5 chromosome, complete genome	500	6.85672	6.85676	6.03e-06
>gi|257051090|ref|NC_013158.1| Halorhabdus utahensis DSM 12940 chromosome, complete genome	500	6.79463	6.79467	6.2e-06
>gi|347756788|ref|NC_016026.1| Micavibrio aeruginosavorus ARL-13 chromosome, complete genome	500	6.6957	6.69574	6.63e-06
>gi|51473215|ref|NC_006142.1| Rickettsia typhi str. Wilmington, complete genome	500	6.34669	6.34674	7.68e-06
>gi|15807672|ref|NC_001264.1| Deinococcus radiodurans R1 chromosome chromosome 2, complete sequence	500	5.91571	5.91577	8.9e-06
>gi|157803189|ref|NC_009879.1| Rickettsia canadensis str. McKiel, complete genome	500	6.36516	6.36522	9.06e-06
>gi|257783814|ref|NC_013203.1| Atopobium parvulum DSM 20469 chromosome, complete genome	500	6.48942	6.48948	9.08e-06
>gi|16081186|ref|NC_002578.1| Thermoplasma acidophilum DSM 1728 chromosome, complete genome	500	6.49532	6.49538	9.18e-06
>gi|14589963|ref|NC_000961.1| Pyrococcus horikoshii OT3 chromosome, complete genome	500	6.54102	6.54108	9.96e-06
>gi|15891923|ref|NC_003103.1| Rickettsia conorii str. Malish 7, complete genome	500	6.40416	6.40424	1.216e-05
>gi|86747127|ref|NC_007778.1| Rhodopseudomonas palustris HaA2, complete genome	500	7.02776	7.02785	1.316e-05
>gi|56708791|ref|NC_006569.1| Ruegeria pomeroyi DSS-3 megaplasmid, complete sequence	500	5.99213	5.99221	1.371e-05
>gi|294083570|ref|NC_014010.1| Candidatus Puniceispirillum marinum IMCC1322 chromosome, complete genome	500	6.74075	6.74084	1.402e-05
>gi|161527512|ref|NC_010085.1| Nitrosopumilus maritimus SCM1 chromosome, complete genome	500	6.51704	6.51713	1.414e-05
>gi|172062142|ref|NC_010552.1| Burkholderia ambifaria MC40-6 chromosome chromosome 2, complete sequence	500	6.74324	6.74334	1.425e-05
>gi|76800655|ref|NC_007426.1| Natronomonas pharaonis DSM 2160, complete genome	500	6.71502	6.71512	1.465e-05
>gi|221632037|ref|NC_011959.1| Thermomicrobium roseum DSM 5159 chromosome, complete genome	500	6.60251	6.6026	1.475e-05
>gi|119718918|ref|NC_008698.1| Thermofilum pendens Hrk 5 chromosome, complete genome	500	6.55168	6.55179	1.651e-05
>gi|115357970|ref|NC_008391.1| Burkholderia cepacia AMMD chromosome 2, complete sequence	500	6.72358	6.7237	1.658e-05
>gi|171184485|ref|NC_010525.1| Thermoproteus neutrophilus V24Sta chromosome, complete genome	500	6.54873	6.54884	1.658e-05
>gi|302334808|ref|NC_014363.1| Olsenella uli DSM 7084 chromosome, complete genome	500	6.61297	6.61308	1.664e-05
>gi|28899855|ref|NC_004605.1| Vibrio parahaemolyticus RIMD 2210633 chromosome chromosome 2, complete sequence	500	6.57432	6.57443	1.683e-05
>gi|170289627|ref|NC_010482.1| Candidatus Korarchaeum cryptofilum OPF8 chromosome, complete genome	500	6.50239	6.5025	1.7e-05
>gi|284041471|ref|NC_013739.1| Conexibacter woesei DSM 14684, complete genome	500	7.10429	7.10441	1.728e-05
>gi|145590267|ref|NC_009376.1| Pyrobaculum arsenaticum DSM 13514, complete genome	500	6.62736	6.62748	1.812e-05
>gi|13540831|ref|NC_002689.2| Thermoplasma volcanium GSS1 chromosome, complete genome	500	6.50075	6.50087	1.812e-05
>gi|320100209|ref|NC_014961.1| Desulfurococcus mucosus DSM 2162 chromosome, complete genome	500	6.41955	6.41967	1.848e-05
>gi|172087787|ref|NC_006841.2| Vibrio fischeri ES114 chromosome chromosome II, complete sequence	500	6.42471	6.42483	1.888e-05
>gi|341583222|ref|NC_015866.1| Rickettsia heilongjiangensis 054 chromosome, complete genome	500	6.40743	6.40755	1.948e-05
>gi|14518450|ref|NC_000868.1| Pyrococcus abyssi GE5 chromosome, complete genome	500	6.54755	6.54768	1.949e-05
>gi|300885230|ref|NC_014333.1| Bacillus cereus biovar anthracis str. CI plasmid pBAslCI14, complete sequence	500	4.4383	4.43838	1.977e-05
>gi|117927211|ref|NC_008578.1| Acidothermus cellulolyticus 11B chromosome, complete genome	500	6.68883	6.68896	2.015e-05
>gi|159902540|ref|NC_009976.1| Prochlorococcus marinus str. MIT 9211, complete genome	500	6.52824	6.52837	2.022e-05
>gi|319717301|ref|NC_010263.2| Rickettsia rickettsii str. Iowa chromosome, complete genome	500	6.40391	6.40404	2.039e-05
>gi|115360317|ref|NC_008392.1| Burkholderia cepacia AMMD chromosome 3, complete sequence	500	6.40844	6.40857	2.054e-05
>gi|157827862|ref|NC_009882.1| Rickettsia rickettsii str. 'Sheila Smith', complete genome	500	6.40031	6.40044	2.058e-05
>gi|169825329|ref|NC_010373.1| Methylobacterium sp. 4-46 plasmid pM44601, complete sequence	500	5.06023	5.06034	2.071e-05
>gi|154149549|ref|NC_009712.1| Candidatus Methanoregula boonei 6A8 chromosome, complete genome	500	6.70614	6.70628	2.119e-05
>gi|157412338|ref|NC_009840.1| Prochlorococcus marinus str. MIT 9215 chromosome, complete genome	500	6.54101	6.54115	2.123e-05
>gi|157825125|ref|NC_009881.1| Rickettsia akari str. Hartford, complete genome	500	6.391	6.39113	2.143e-05
>gi|152973607|ref|NC_009650.1| Klebsiella pneumoniae subsp. pneumoniae MGH 78578 plasmid pKPN4, complete sequence	500	5.33061	5.33073	2.215e-05
>gi|319777789|ref|NC_014918.1| Mesorhizobium ciceri biovar biserrulae WSM1271 plasmid pMESCI01, complete sequence	500	5.92933	5.92946	2.246e-05
>gi|334343657|ref|NC_015593.1| Sphingobium chlorophenolicum L-1 chromosome chromosome 1, complete sequence	500	6.78947	6.78963	2.343e-05
>gi|337283511|ref|NC_015680.1| Pyrococcus yayanosii CH1 chromosome, complete genome	500	6.53547	6.53563	2.48e-05
>gi|150375726|ref|NC_009620.1| Sinorhizobium medicae WSM419 plasmid pSMED01, complete sequence	500	6.49689	6.49705	2.57e-05
>gi|171462832|ref|NC_010531.1| Polynucleobacter necessarius subsp. necessarius STIR1 chromosome, complete genome	500	6.49397	6.49415	2.674e-05
>gi|156936674|ref|NC_009777.1| Vibrio harveyi ATCC BAA-1116 plasmid pVIBHAR, complete sequence	500	5.24787	5.24802	2.722e-05
>gi|268315578|ref|NC_013501.1| Rhodothermus marinus DSM 4252 chromosome, complete genome	500	6.81421	6.8144	2.757e-05
>gi|284161128|ref|NC_013741.1| Archaeoglobus profundus DSM 5631, complete genome	500	6.49401	6.49419	2.763e-05
>gi|15642775|ref|NC_000853.1| Thermotoga maritima MSB8 chromosome, complete genome	500	6.57041	6.5706	2.822e-05
>gi|222102412|ref|NC_011981.1| Agrobacterium vitis S4 plasmid pAtS4e, complete sequence	500	6.10108	6.10125	2.829e-05
>gi|344210305|ref|NC_015948.1| Haloarcula hispanica ATCC 33960 chromosome chromosome I, complete sequence	500	6.7772	6.77739	2.848e-05
>gi|294510242|ref|NC_011744.2| Vibrio splendidus LGP32 chromosome 2, complete genome	500	6.52486	6.52505	2.936e-05
>gi|126695337|ref|NC_009091.1| Prochlorococcus marinus str. MIT 9301, complete genome	500	6.51605	6.51624	2.972e-05
>gi|317053820|ref|NC_014838.1| Pantoea sp. At-9b plasmid pPAT9B01, complete sequence	500	6.20037	6.20055	2.986e-05
>gi|118430835|ref|NC_000854.2| Aeropyrum pernix K1, complete genome	500	6.52334	6.52354	3.019e-05
>gi|269838913|ref|NC_013526.1| Thermobaculum terrenum ATCC BAA-798 chromosome 2, complete genome	500	6.33189	6.33209	3.116e-05
>gi|296120274|ref|NC_014148.1| Planctomyces limnophilus DSM 3776 chromosome, complete genome	500	7.03502	7.03524	3.117e-05
>gi|189218017|ref|NC_010794.1| Methylacidiphilum infernorum V4, complete genome	500	6.66002	6.66023	3.137e-05
>gi|315630472|ref|NC_014820.1| Cenarchaeum symbiosum A, complete genome	500	6.61073	6.61095	3.364e-05
>gi|300693042|ref|NC_014310.1| Ralstonia solanacearum PSI07 megaplasmid, complete sequence	500	6.6198	6.62003	3.473e-05
>gi|226225406|ref|NC_012489.1| Gemmatimonas aurantiaca T-27, complete genome	500	6.96696	6.96722	3.673e-05
>gi|73747956|ref|NC_007356.1| Dehalococcoides sp. CBDB1 chromosome, complete genome	500	6.44537	6.4456	3.696e-05
>gi|294502069|ref|NC_014028.1| Salinibacter ruber M8 plasmid pSR56, complete sequence	500	5.04926	5.04945	3.83e-05
>gi|148244169|ref|NC_009465.1| Candidatus Vesicomyosocius okutanii HA, complete genome	500	6.31009	6.31033	3.848e-05
>gi|300709370|ref|NC_014297.1| Halalkalicoccus jeotgali B3 chromosome, complete genome	500	6.74925	6.74952	4.107e-05
>gi|83268957|ref|NC_007624.1| Brucella melitensis biovar Abortus 2308 chromosome chromosome II, complete sequence	500	6.36389	6.36416	4.164e-05
>gi|281411444|ref|NC_013642.1| Thermotoga naphthophila RKU-10, complete genome	500	6.55826	6.55855	4.323e-05
>gi|281427968|ref|NC_013657.1| Lactococcus lactis subsp. lactis KF147 plasmid pKF147A, complete sequence	500	4.86915	4.86936	4.343e-05
>gi|325967528|ref|NC_015151.1| Vulcanisaeta moutnovskia 768-28 chromosome, complete genome	500	6.66218	6.66247	4.376e-05
>gi|289547777|ref|NC_013894.1| Thermocrinis albus DSM 14484 chromosome, complete genome	500	6.47686	6.47714	4.399e-05
>gi|33860560|ref|NC_005072.1| Prochlorococcus marinus subsp. pastoris str. CCMP1986 chromosome, complete genome	500	6.52019	6.52048	4.479e-05
>gi|326424156|ref|NC_004460.2| Vibrio vulnificus CMCP6 chromosome chromosome II, complete sequence	500	6.56656	6.56687	4.633e-05
>gi|256014795|ref|NC_013118.1| Brucella microti CCM 4915 chromosome chromosome 2, complete sequence	500	6.38684	6.38714	4.693e-05
>gi|242397997|ref|NC_012883.1| Thermococcus sibiricus MM 739, complete genome	500	6.56676	6.5671	5.087e-05
>gi|319779749|ref|NC_014923.1| Mesorhizobium ciceri biovar biserrulae WSM1271 chromosome, complete genome	500	7.09751	7.09788	5.171e-05
>gi|322432858|ref|NC_015057.1| Acidobacterium sp. MP5ACTX9 plasmid pACIX901, complete sequence	500	5.97755	5.97787	5.341e-05
>gi|148269145|ref|NC_009486.1| Thermotoga petrophila RKU-1 chromosome, complete genome	500	6.56147	6.56182	5.385e-05
>gi|56968493|ref|NC_004311.2| Brucella suis 1330 chromosome chromosome II, complete sequence	500	6.38234	6.3827	5.62e-05
>gi|225685871|ref|NC_012442.1| Brucella melitensis ATCC 23457 chromosome chromosome II, complete sequence	500	6.37439	6.37476	5.73e-05
>gi|193213720|ref|NC_011026.1| Chloroherpeton thalassium ATCC 35110 chromosome, complete genome	500	6.81822	6.81862	5.732e-05
>gi|148241099|ref|NC_009482.1| Synechococcus sp. RCC307, complete genome	500	6.64776	6.64815	5.847e-05
>gi|62316961|ref|NC_006933.1| Brucella abortus bv. 1 str. 9-941 chromosome chromosome II, complete sequence	500	6.36575	6.36613	5.853e-05
>gi|189022234|ref|NC_010740.1| Brucella abortus S19 chromosome 2, complete genome	500	6.36547	6.36584	5.857e-05
>gi|17988344|ref|NC_003318.1| Brucella melitensis bv. 1 str. 16M chromosome chromosome II, complete sequence	500	6.37117	6.37154	5.944e-05
>gi|53721039|ref|NC_006351.1| Burkholderia pseudomallei K96243 chromosome 2, complete sequence	500	6.80203	6.80243	5.979e-05
>gi|291297538|ref|NC_013947.1| Stackebrandtia nassauensis DSM 44728 chromosome, complete genome	500	7.13572	7.13615	6.06e-05
>gi|170287807|ref|NC_010483.1| Thermotoga sp. RQ2 chromosome, complete genome	500	6.57414	6.57454	6.098e-05
>gi|347753732|ref|NC_016024.1| Candidatus Chloracidobacterium thermophilum B chromosome chromosome 1, complete sequence	500	6.72922	6.72963	6.109e-05
>gi|15835535|ref|NC_002491.1| Chlamydophila pneumoniae J138, complete genome	500	6.38897	6.38937	6.159e-05
>gi|163845603|ref|NC_010175.1| Chloroflexus aurantiacus J-10-fl chromosome, complete genome	500	7.02142	7.02185	6.187e-05
>gi|284027999|ref|NC_013729.1| Kribbella flavida DSM 17836 chromosome, complete genome	500	7.1802	7.18064	6.217e-05
>gi|222523302|ref|NC_012032.1| Chloroflexus sp. Y-400-fl chromosome, complete genome	500	7.02227	7.02271	6.285e-05
>gi|119387240|ref|NC_008688.1| Paracoccus denitrificans PD1222 plasmid 1, complete sequence	500	6.11576	6.11615	6.464e-05
>gi|337287573|ref|NC_015682.1| Thermodesulfobacterium sp. OPB45 chromosome, complete genome	500	6.51383	6.51425	6.482e-05
>gi|257386085|ref|NC_013202.1| Halomicrobium mukohataei DSM 12286 chromosome, complete genome	500	6.79334	6.79379	6.544e-05
>gi|119871520|ref|NC_008701.1| Pyrobaculum islandicum DSM 4184 chromosome, complete genome	500	6.56208	6.56251	6.572e-05
>gi|296392440|ref|NC_014168.1| Segniliparus rotundus DSM 44985 chromosome, complete genome	500	6.79985	6.80031	6.661e-05
>gi|94972398|ref|NC_008014.1| Lawsonia intracellularis PHE/MN1-00 plasmid 3, complete sequence	500	5.58858	5.58895	6.717e-05
>gi|186470346|ref|NC_010625.1| Burkholderia phymatum STM815 plasmid pBPHY01, complete sequence	500	6.58034	6.58079	6.74e-05
>gi|170734517|ref|NC_010512.1| Burkholderia cenocepacia MC0-3 chromosome 3, complete sequence	500	6.38841	6.38884	6.752e-05
>gi|222098974|ref|NC_011978.1| Thermotoga neapolitana DSM 4359, complete genome	500	6.57567	6.57613	6.949e-05
>gi|55376942|ref|NC_006396.1| Haloarcula marismortui ATCC 43049 chromosome chromosome I, complete sequence	500	6.79627	6.79674	6.987e-05
>gi|58616727|ref|NC_006831.1| Ehrlichia ruminantium str. Gardel, complete genome	500	6.47649	6.47695	7.123e-05
>gi|325284551|ref|NC_015169.1| Deinococcus proteolyticus MRP plasmid pDEIPR01, complete sequence	500	5.79756	5.79799	7.341e-05
>gi|113911685|ref|NC_006153.2| Yersinia pseudotuberculosis IP 32953 plasmid pYV, complete sequence	500	5.13332	5.1337	7.413e-05
>gi|313116827|ref|NC_014731.1| Halogeometricum borinquense DSM 11551 plasmid pHBOR02, complete sequence	500	5.83016	5.8306	7.534e-05
>gi|116686245|ref|NC_008544.1| Burkholderia cenocepacia HI2424 chromosome 3, complete sequence	500	6.32376	6.32425	7.779e-05
>gi|187921867|ref|NC_010679.1| Burkholderia phytofirmans PsJN plasmid pBPHYT01, complete sequence	500	5.38204	5.38246	7.789e-05
>gi|161620094|ref|NC_010104.1| Brucella canis ATCC 23365 chromosome II, complete sequence	500	6.38198	6.38249	7.859e-05
>gi|57238731|ref|NC_005295.2| Ehrlichia ruminantium str. Welgevonden chromosome, complete genome	500	6.48118	6.48169	7.897e-05
>gi|58038254|ref|NC_006672.1| Gluconobacter oxydans 621H plasmid pGOX1, complete sequence	500	5.51195	5.51238	7.922e-05
>gi|294505815|ref|NC_014032.1| Salinibacter ruber M8 chromosome, complete genome	500	6.85907	6.85961	7.94e-05
>gi|145588189|ref|NC_009379.1| Polynucleobacter necessarius subsp. asymbioticus QLW-P1DMWA-1, complete genome	500	6.63474	6.63528	8.069e-05
>gi|297616214|ref|NC_014220.1| Syntrophothermus lipocalidus DSM 12680 chromosome, complete genome	500	6.68162	6.68216	8.069e-05
>gi|302336548|ref|NC_014364.1| Spirochaeta smaragdinae DSM 11293 chromosome, complete genome	500	6.96824	6.96881	8.081e-05
>gi|110666976|ref|NC_008212.1| Haloquadratum walsbyi DSM 16790, complete genome	500	6.7963	6.79685	8.094e-05
>gi|121996810|ref|NC_008789.1| Halorhodospira halophila SL1 chromosome, complete genome	500	6.72829	6.72883	8.116e-05
>gi|16263748|ref|NC_003078.1| Sinorhizobium meliloti 1021 plasmid pSymB, complete sequence	500	6.52653	6.52707	8.282e-05
>gi|343127324|ref|NC_015921.1| Borrelia bissettii DN127 chromosome, complete genome	500	6.25488	6.2554	8.286e-05
>gi|209546450|ref|NC_011368.1| Rhizobium leguminosarum bv. trifolii WSM2304 plasmid pRLG201, complete sequence	500	6.40279	6.40333	8.35e-05
>gi|323356448|ref|NC_015125.1| Microbacterium testaceum StLB037, complete genome	500	6.9005	6.90108	8.459e-05
>gi|313667214|ref|NC_014753.1| Oceanithermus profundus DSM 14977 plasmid pOCEPR01, complete sequence	500	5.43043	5.43089	8.467e-05
>gi|296100281|ref|NC_014133.1| Leuconostoc kimchii IMSNU 11154 plasmid LkipL4719, complete sequence	500	4.63156	4.63195	8.493e-05
>gi|254292376|ref|NC_012982.1| Hirschia baltica ATCC 49814 chromosome, complete genome	500	6.83891	6.83949	8.535e-05
>gi|111219505|ref|NC_008278.1| Frankia alni ACN14a chromosome, complete genome	500	7.17532	7.17594	8.633e-05
>gi|260060589|ref|NC_013222.1| Robiginitalea biformata HTCC2501 chromosome, complete genome	500	6.8482	6.84879	8.639e-05
>gi|229818502|ref|NC_012669.1| Beutenbergia cavernae DSM 12333 chromosome, complete genome	500	6.96962	6.97022	8.679e-05
>gi|239819985|ref|NC_012792.1| Variovorax paradoxus S110 chromosome 2, complete genome	500	6.35284	6.35339	8.711e-05
>gi|78778385|ref|NC_007577.1| Prochlorococcus marinus str. MIT 9312, complete genome	500	6.53312	6.5337	8.807e-05
>gi|163943169|ref|NC_010180.1| Bacillus weihenstephanensis KBAB4 plasmid pBWB401, complete sequence	500	5.92018	5.9207	8.813e-05
>gi|123965234|ref|NC_008817.1| Prochlorococcus marinus str. MIT 9515, complete genome	500	6.53184	6.53242	8.861e-05
>gi|94967031|ref|NC_008009.1| Candidatus Koribacter versatilis Ellin345, complete genome	500	7.05244	7.05307	8.884e-05
>gi|187917883|ref|NC_010673.1| Borrelia hermsii DAH chromosome, complete genome	500	6.26511	6.26567	8.926e-05
>gi|331270761|ref|NC_015426.1| Clostridium botulinum BKT015925 plasmid p2BKT015925, complete sequence	500	5.29281	5.29329	9.031e-05
>gi|86156430|ref|NC_007760.1| Anaeromyxobacter dehalogenans 2CP-C chromosome, complete genome	500	7.00049	7.00113	9.058e-05
>gi|197336667|ref|NC_011186.1| Vibrio fischeri MJ11 chromosome II, complete sequence	500	6.4522	6.45281	9.525e-05
>gi|192288433|ref|NC_011004.1| Rhodopseudomonas palustris TIE-1 chromosome, complete genome	500	7.05952	7.06021	9.707e-05
>gi|289579696|ref|NC_013922.1| Natrialba magadii ATCC 43099 chromosome, complete genome	500	6.87455	6.87522	9.732e-05
>gi|222080781|ref|NC_011983.1| Agrobacterium radiobacter K84 chromosome 2, complete genome	500	6.72369	6.72434	9.78e-05
>gi|338736863|ref|NC_015717.1| Hyphomicrobium sp. MC1, complete genome	500	6.97767	6.97837	9.902e-05
>gi|338736863|ref|NC_015717.1| Hyphomicrobium sp. MC1, complete genome	500	6.97767	6.97837	9.902e-05
>gi|148271178|ref|NC_009480.1| Clavibacter michiganensis subsp. michiganensis NCPPB 382 chromosome, complete genome	500	6.81852	6.8192	9.993e-05
>gi|116691273|ref|NC_008543.1| Burkholderia cenocepacia HI2424 chromosome 2, complete sequence	500	6.77721	6.77789	0.0001002
>gi|256389232|ref|NC_013131.1| Catenulispora acidiphila DSM 44928 chromosome, complete genome	500	7.32013	7.32086	0.00010026
>gi|15617929|ref|NC_000922.1| Chlamydophila pneumoniae CWL029, complete genome	500	6.3902	6.39084	0.00010059
>gi|15668172|ref|NC_000909.1| Methanocaldococcus jannaschii DSM 2661 chromosome, complete genome	500	6.52125	6.52191	0.00010147
>gi|295680425|ref|NC_014119.1| Burkholderia sp. CCGE1002 chromosome 3, complete sequence	500	6.40837	6.40902	0.00010234
>gi|284163295|ref|NC_013743.1| Haloterrigena turkmenica DSM 5511, complete genome	500	6.89011	6.89082	0.00010262
>gi|190894340|ref|NC_010997.1| Rhizobium etli CIAT 652 plasmid pC, complete sequence	500	6.33821	6.33886	0.00010351
>gi|191639869|ref|NC_011002.1| Burkholderia cenocepacia J2315 chromosome chromosome 3, complete sequence	500	6.24262	6.24327	0.00010472
>gi|345301888|ref|NC_015966.1| Rhodothermus marinus SG0.5JP17-172 chromosome, complete genome	500	6.80885	6.80957	0.0001052
>gi|188590795|ref|NC_010528.1| Cupriavidus taiwanensis LMG 19424 chromosome 1, complete sequence	500	6.83388	6.8346	0.00010532
>gi|300309346|ref|NC_014323.1| Herbaspirillum seropedicae SmR1 chromosome, complete genome	500	7.0417	7.04245	0.00010576
>gi|42521650|ref|NC_005363.1| Bdellovibrio bacteriovorus HD100, complete genome	500	6.87807	6.8788	0.00010623
>gi|315122943|ref|NC_014800.1| Pseudoalteromonas sp. SM9913 chromosome chromosome II, complete sequence	500	6.14818	6.14884	0.0001069
>gi|320105246|ref|NC_014963.1| Terriglobus saanensis SP1PR4 chromosome, complete genome	500	7.0074	7.00815	0.0001073
>gi|304372805|ref|NC_014448.1| Mycoplasma hyorhinis HUB-1 chromosome, complete genome	500	6.22418	6.22485	0.00010731
>gi|302035394|ref|NC_014355.1| Candidatus Nitrospira defluvii, complete genome	500	6.93542	6.93617	0.00010859
>gi|154688247|ref|NC_009726.1| Coxiella burnetii Dugway 5J108-111 plasmid pQpDG, complete sequence	500	5.03029	5.03084	0.00010924
>gi|203287471|ref|NC_011244.1| Borrelia recurrentis A1, complete genome	500	6.26904	6.26974	0.00011125
>gi|206561868|ref|NC_011001.1| Burkholderia cenocepacia J2315 chromosome chromosome 2, complete sequence	500	6.80765	6.80842	0.00011294
>gi|89052491|ref|NC_007802.1| Jannaschia sp. CCS1 chromosome, complete genome	500	6.93545	6.93626	0.00011659
>gi|328954613|ref|NC_015389.1| Coriobacterium glomerans PW2 chromosome, complete genome	500	6.6256	6.62638	0.00011688
>gi|54019969|ref|NC_006360.1| Mycoplasma hyopneumoniae 232, complete genome	500	6.25078	6.25152	0.00011905
>gi|288817321|ref|NC_013799.1| Hydrogenobacter thermophilus TK-6, complete genome	500	6.54146	6.54224	0.00011908
>gi|29839769|ref|NC_003361.3| Chlamydophila caviae GPIC, complete genome	500	6.36953	6.37029	0.00011918
>gi|33241335|ref|NC_005043.1| Chlamydophila pneumoniae TW-183, complete genome	500	6.38856	6.38932	0.00011926
>gi|159185562|ref|NC_003063.2| Agrobacterium tumefaciens str. C58 chromosome linear, complete sequence	500	6.61727	6.61806	0.00011964
>gi|241258599|ref|NC_012852.1| Rhizobium leguminosarum bv. trifolii WSM1325 plasmid pR132504, complete sequence	500	5.84416	5.84487	0.00012073
>gi|83319253|ref|NC_007633.1| Mycoplasma capricolum subsp. capricolum ATCC 27343, complete genome	500	6.30438	6.30515	0.00012088
>gi|124024712|ref|NC_008819.1| Prochlorococcus marinus str. NATL1A, complete genome	500	6.57073	6.57153	0.00012117
>gi|317120849|ref|NC_014831.1| Thermaerobacter marianensis DSM 12885 chromosome, complete genome	500	6.75417	6.75499	0.00012148
>gi|298290017|ref|NC_014217.1| Starkeya novella DSM 506 chromosome, complete genome	500	6.9782	6.97905	0.00012158
>gi|152979768|ref|NC_009659.1| Janthinobacterium sp. Marseille, complete genome	500	6.914	6.91485	0.00012194
>gi|54021964|ref|NC_006361.1| Nocardia farcinica IFM 10152 chromosome, complete genome	500	7.07981	7.08068	0.00012236
>gi|114797051|ref|NC_008358.1| Hyphomonas neptunium ATCC 15444 chromosome, complete genome	500	6.86892	6.86976	0.00012239
>gi|313124788|ref|NC_014729.1| Halogeometricum borinquense DSM 11551 chromosome, complete genome	500	6.75045	6.75129	0.00012437
>gi|116693960|ref|NC_008314.1| Ralstonia eutropha H16 chromosome 2, complete sequence	500	6.76437	6.76522	0.00012515
>gi|297558985|ref|NC_014210.1| Nocardiopsis dassonvillei subsp. dassonvillei DSM 43111 chromosome, complete genome	500	7.06113	7.06201	0.00012547
>gi|325965484|ref|NC_015147.1| Arthrobacter phenanthrenivorans Sphe3 plasmid pASPHE302, complete sequence	500	5.27329	5.27396	0.00012636
>gi|302381116|ref|NC_014375.1| Brevundimonas subvibrioides ATCC 15264 chromosome, complete genome	500	6.8373	6.83819	0.00013032
>gi|261414414|ref|NC_013410.1| Fibrobacter succinogenes subsp. succinogenes S85, complete genome	500	6.88469	6.8856	0.00013257
>gi|218960350|ref|NS_000195.1| Candidatus Cloacamonas acidaminovorans	500	6.65161	6.6525	0.00013371
>gi|347755961|ref|NC_016025.1| Candidatus Chloracidobacterium thermophilum B chromosome chromosome 2, complete sequence	500	6.30515	6.306	0.0001346
>gi|322437479|ref|NC_015065.1| Acidobacterium sp. MP5ACTX9 plasmid pACIX902, complete sequence	500	5.77707	5.77785	0.00013486
>gi|256821228|ref|NC_013166.1| Kangiella koreensis DSM 16069 chromosome, complete genome	500	6.7552	6.75612	0.00013547
>gi|193082772|ref|NC_011025.1| Mycoplasma arthritidis 158L3-1, complete genome	500	6.21396	6.21482	0.00013742
>gi|312193897|ref|NC_014666.1| Frankia sp. EuI1c chromosome, complete genome	500	7.24526	7.24627	0.00013827
>gi|123967536|ref|NC_008816.1| Prochlorococcus marinus str. AS9601, complete genome	500	6.52268	6.52359	0.00013883
>gi|238921767|ref|NC_012780.1| Eubacterium eligens ATCC 27750 plasmid unnamed, complete sequence	500	6.09693	6.09777	0.0001389
>gi|320101555|ref|NC_014962.1| Isosphaera pallida ATCC 43644 chromosome, complete genome	500	7.03823	7.03921	0.00014006
>gi|296267998|ref|NC_014165.1| Thermobispora bispora DSM 43833 chromosome, complete genome	500	6.9222	6.92319	0.00014253
>gi|39933080|ref|NC_005296.1| Rhodopseudomonas palustris CGA009 chromosome, complete genome	500	7.03711	7.03812	0.00014302
>gi|91791058|ref|NC_007950.1| Polaromonas sp. JS666 plasmid 2, complete sequence	500	5.82847	5.82931	0.00014474
>gi|332668532|ref|NC_015514.1| Cellulomonas fimi ATCC 484 chromosome, complete genome	500	6.93003	6.93103	0.00014479
>gi|10957041|ref|NC_001880.1| Aquifex aeolicus VF5 plasmid ece1, complete sequence	500	4.89091	4.89162	0.00014533
>gi|340616011|ref|NC_015844.1| Zobellia galactanivorans, complete genome	500	7.04204	7.04306	0.00014602
>gi|183219427|ref|NC_010602.1| Leptospira biflexa serovar Patoc strain 'Patoc 1 (Paris)' chromosome chromosome I, complete sequence	500	6.85622	6.85723	0.00014834
>gi|330464883|ref|NC_015434.1| Verrucosispora maris AB-18-032 chromosome, complete genome	500	7.12432	7.12538	0.0001487
>gi|308051505|ref|NC_014544.1| Legionella longbeachae NSW150 plasmid pLLO, complete sequence	500	5.15352	5.15428	0.00014902
>gi|238618479|ref|NC_012726.1| Sulfolobus islandicus M.16.4 chromosome, complete genome	500	6.71268	6.71368	0.00014982
>gi|58021288|ref|NC_002179.2| Chlamydophila pneumoniae AR39, complete genome	500	6.38975	6.39071	0.00015043
>gi|312602094|ref|NC_014718.1| Burkholderia rhizoxinica HKI 454 plasmid pBRH01, complete sequence	500	6.21486	6.2158	0.00015122
>gi|18311643|ref|NC_003364.1| Pyrobaculum aerophilum str. IM2 chromosome, complete genome	500	6.64675	6.64776	0.00015188
>gi|72383731|ref|NC_007336.1| Ralstonia eutropha JMP134 megaplasmid, complete sequence	500	6.10248	6.10341	0.00015191
>gi|153002879|ref|NC_009675.1| Anaeromyxobacter sp. Fw109-5 chromosome, complete genome	500	7.02239	7.02346	0.00015193
>gi|83814055|ref|NC_007677.1| Salinibacter ruber DSM 13855, complete genome	500	6.85037	6.85142	0.00015269
>gi|283777802|ref|NC_013720.1| Pirellula staleyi DSM 6068 chromosome, complete genome	500	7.09201	7.09312	0.00015612
>gi|328951746|ref|NC_015388.1| Desulfobacca acetoxidans DSM 11109 chromosome, complete genome	500	6.8161	6.81717	0.00015723
>gi|295687459|ref|NC_014100.1| Caulobacter segnis ATCC 21756 chromosome, complete genome	500	6.96786	6.96896	0.00015726
>gi|117676079|ref|NC_008573.1| Shewanella sp. ANA-3 plasmid 1, complete sequence	500	5.74486	5.74577	0.0001573
>gi|313199777|ref|NC_014733.1| Methylovorus sp. MP688 chromosome, complete genome	500	6.75662	6.75768	0.00015749
>gi|325957759|ref|NC_015216.1| Methanobacterium sp. AL-21 chromosome, complete genome	500	6.71214	6.7132	0.00015751
>gi|88657561|ref|NC_007799.1| Ehrlichia chaffeensis str. Arkansas, complete genome	500	6.37033	6.37134	0.00015865
>gi|217976200|ref|NC_011666.1| Methylocella silvestris BL2 chromosome, complete genome	500	6.93389	6.935	0.00015917
>gi|338729812|ref|NC_015707.1| Thermotoga thermarum DSM 5069 chromosome, complete genome	500	6.60949	6.61054	0.00015977
>gi|91785913|ref|NC_007948.1| Polaromonas sp. JS666 chromosome, complete genome	500	7.01588	7.01701	0.00016089
>gi|269928379|ref|NC_013524.1| Sphaerobacter thermophilus DSM 20745 chromosome chromosome 2, complete sequence	500	6.39768	6.39872	0.00016159
>gi|110677421|ref|NC_008209.1| Roseobacter denitrificans OCh 114, complete genome	500	6.91612	6.91725	0.00016412
>gi|114568554|ref|NC_008347.1| Maricaulis maris MCS10 chromosome, complete genome	500	6.82731	6.82844	0.00016493
>gi|206900094|ref|NC_011297.1| Dictyoglomus thermophilum H-6-12, complete genome	500	6.59208	6.59317	0.000166
>gi|312136230|ref|NC_014658.1| Methanothermus fervidus DSM 2088 chromosome, complete genome	500	6.39438	6.39545	0.00016618
>gi|150400439|ref|NC_009635.1| Methanococcus aeolicus Nankai-3, complete genome	500	6.49557	6.49665	0.00016633
>gi|156740028|ref|NC_009767.1| Roseiflexus castenholzii DSM 13941 chromosome, complete genome	500	7.05746	7.05864	0.0001664
>gi|206895078|ref|NC_011295.1| Coprothermobacter proteolyticus DSM 5265, complete genome	500	6.45359	6.45467	0.00016646
>gi|74316018|ref|NC_007404.1| Thiobacillus denitrificans ATCC 25259 chromosome, complete genome	500	6.76367	6.76482	0.00016975
>gi|291612472|ref|NC_013959.1| Sideroxydans lithotrophicus ES-1 chromosome, complete genome	500	6.77746	6.77861	0.00016979
>gi|325291453|ref|NC_015183.1| Agrobacterium sp. H13-3 chromosome, complete genome	500	6.75064	6.75181	0.00017241
>gi|219846956|ref|NC_011831.1| Chloroflexus aggregans DSM 9485 chromosome, complete genome	500	6.97047	6.97169	0.00017496
>gi|45655914|ref|NC_005823.1| Leptospira interrogans serovar Copenhageni str. Fiocruz L1-130 chromosome chromosome I, complete sequence	500	6.93092	6.93214	0.00017519
>gi|288962075|ref|NC_013858.1| Azospirillum sp. B510 plasmid pAB510d, complete sequence	500	6.09815	6.09922	0.00017548
>gi|336252096|ref|NC_015666.1| Halopiger xanaduensis SH-6 chromosome, complete genome	500	6.86419	6.8654	0.00017573
>gi|57639935|ref|NC_006624.1| Thermococcus kodakarensis KOD1, complete genome	500	6.61965	6.62081	0.00017597
>gi|294053541|ref|NC_014008.1| Coraliomargarita akajimensis DSM 45221 chromosome, complete genome	500	6.87387	6.87509	0.00017802
>gi|56750010|ref|NC_006576.1| Synechococcus elongatus PCC 6301 chromosome, complete genome	500	6.7305	6.73171	0.00017909
>gi|269836033|ref|NC_013523.1| Sphaerobacter thermophilus DSM 20745 chromosome 1, complete genome	500	6.73765	6.73886	0.00018043
>gi|91974482|ref|NC_007958.1| Rhodopseudomonas palustris BisB5 chromosome, complete genome	500	6.98927	6.99054	0.00018156
>gi|305664376|ref|NC_014472.1| Maribacter sp. HTCC2170 chromosome, complete genome	500	6.88724	6.88849	0.00018203
>gi|313674129|ref|NC_014759.1| Marivirga tractuosa DSM 4126 chromosome, complete genome	500	6.95403	6.95531	0.00018343
>gi|225849564|ref|NC_012440.1| Persephonella marina EX-H1 chromosome, complete genome	500	6.58533	6.58654	0.00018345
>gi|62184647|ref|NC_004552.2| Chlamydophila abortus S26/3, complete genome	500	6.35824	6.35941	0.00018365
>gi|325168279|ref|NC_015184.1| Agrobacterium sp. H13-3 plasmid pAspH13-3a, complete sequence	500	6.07882	6.07994	0.00018419
>gi|32265499|ref|NC_004917.1| Helicobacter hepaticus ATCC 51449 chromosome, complete genome	500	6.55477	6.55598	0.00018435
>gi|148377268|ref|NC_009497.1| Mycoplasma agalactiae PG2, complete genome	500	6.24283	6.244	0.00018659
>gi|304313778|ref|NC_014408.1| Methanothermobacter marburgensis str. Marburg chromosome, complete genome	500	6.51298	6.5142	0.00018799
>gi|227829020|ref|NC_012589.1| Sulfolobus islandicus L.S.2.15 chromosome, complete genome	500	6.73684	6.73811	0.00018856
>gi|339321330|ref|NC_015723.1| Cupriavidus necator N-1 chromosome 2, complete sequence	500	6.72855	6.72983	0.00018978
>gi|24473558|ref|NC_003106.2| Sulfolobus tokodaii str. 7 chromosome, complete genome	500	6.73019	6.73147	0.00019025
>gi|114319166|ref|NC_008340.1| Alkalilimnicola ehrlichii MLHE-1 chromosome, complete genome	500	6.815	6.8163	0.00019038
>gi|116326658|ref|NC_008502.1| Lactobacillus casei ATCC 334 plasmid 1, complete sequence	500	4.75591	4.75682	0.00019055
>gi|37675660|ref|NC_005140.1| Vibrio vulnificus YJ016 chromosome II, complete sequence	500	6.56849	6.56974	0.00019098
>gi|291278433|ref|NC_013939.1| Deferribacter desulfuricans SSM1, complete genome	500	6.64881	6.65009	0.00019208
>gi|333917679|ref|NC_015564.1| Amycolicicoccus subflavus DQS3-9A1 chromosome, complete genome	500	6.9753	6.97665	0.00019378
>gi|261403876|ref|NC_013406.1| Paenibacillus sp. Y412MC10 chromosome, complete genome	500	7.15219	7.15358	0.0001945
>gi|333988640|ref|NC_015576.1| Mycobacterium sp. JDM601 chromosome, complete genome	500	6.96648	6.96784	0.00019539
>gi|15594346|ref|NC_001318.1|NC_001318 Borrelia burgdorferi B31 chromosome, complete genome	500	6.25848	6.25971	0.00019548
>gi|159184118|ref|NC_003062.2| Agrobacterium tumefaciens str. C58 chromosome circular, complete sequence	500	6.75319	6.75451	0.0001959
>gi|313678900|ref|NC_014761.1| Oceanithermus profundus DSM 14977 chromosome, complete genome	500	6.6621	6.66341	0.00019601
>gi|339319317|ref|NC_015722.1| Candidatus Midichloria mitochondrii IricVA chromosome, complete genome	500	6.37285	6.3741	0.00019665
>gi|107025343|ref|NC_008061.1| Burkholderia cenocepacia AU 1054 chromosome 2, complete sequence	500	6.74499	6.74632	0.00019666
>gi|296127869|ref|NC_014151.1| Cellulomonas flavigena DSM 20109 chromosome, complete genome	500	6.91485	6.91621	0.00019675
>gi|239813019|ref|NC_012791.1| Variovorax paradoxus S110 chromosome chromosome 1, complete sequence	500	7.04982	7.05122	0.0001982
>gi|15678031|ref|NC_000916.1| Methanothermobacter thermautotrophicus str. Delta H chromosome, complete genome	500	6.54299	6.54429	0.00019856
>gi|54027648|ref|NC_006362.1| Nocardia farcinica IFM 10152 plasmid pNF1, complete sequence	500	5.56362	5.56473	0.00019867
>gi|189909570|ref|NC_010842.1| Leptospira biflexa serovar Patoc strain 'Patoc 1 (Ames)' chromosome chromosome I, complete sequence	500	6.85639	6.85775	0.00019908
>gi|220933193|ref|NC_011901.1| Thioalkalivibrio sulfidophilus HL-EbGr7 chromosome, complete genome	500	6.83925	6.84061	0.00019943
>gi|145218822|ref|NC_009337.1| Chlorobium phaeovibrioides DSM 265 chromosome, complete genome	500	6.59338	6.59469	0.00019967
>gi|344201337|ref|NC_015945.1| Muricauda ruestringensis DSM 13258 chromosome, complete genome	500	6.8842	6.88558	0.00020046
>gi|226358014|ref|NC_012529.1| Deinococcus deserti VCD115 plasmid 2, complete sequence	500	5.79655	5.79771	0.00020053
>gi|81298811|ref|NC_007604.1| Synechococcus elongatus PCC 7942 chromosome, complete genome	500	6.7303	6.73165	0.00020154
>gi|340785197|ref|NC_015856.1| Collimonas fungivorans Ter331 chromosome, complete genome	500	7.01435	7.01576	0.00020174
>gi|319785620|ref|NC_014924.1| Pseudoxanthomonas suwonensis 11-1 chromosome, complete genome	500	6.83349	6.83487	0.00020206
>gi|284996407|ref|NC_013769.1| Sulfolobus islandicus L.D.8.5 chromosome, complete genome	500	6.7344	6.73576	0.00020244
>gi|222108940|ref|NC_011990.1| Agrobacterium radiobacter K84 plasmid pAtK84b, complete sequence	500	5.56511	5.56625	0.00020379
>gi|193211676|ref|NC_011027.1| Chlorobaculum parvum NCIB 8327 chromosome, complete genome	500	6.65927	6.66063	0.00020379
>gi|222053117|ref|NC_011979.1| Geobacter sp. FRC-32 chromosome, complete genome	500	6.93349	6.9349	0.00020411
>gi|169235049|ref|NC_010364.1| Halobacterium salinarum R1, complete genome	500	6.60081	6.60216	0.00020441
>gi|90019649|ref|NC_007912.1| Saccharophagus degradans 2-40 chromosome, complete genome	500	7.00349	7.00493	0.00020493
>gi|92109663|ref|NC_007961.1| Nitrobacter hamburgensis X14 plasmid 3, complete sequence	500	5.38238	5.38349	0.00020534
>gi|182676825|ref|NC_010580.1| Beijerinckia indica subsp. indica ATCC 9039 plasmid pBIND01, complete sequence	500	5.55813	5.55928	0.00020675
>gi|47458835|ref|NC_006908.1| Mycoplasma mobile 163K, complete genome	500	6.18994	6.19122	0.00020677
>gi|288962595|ref|NC_013859.1| Azospirillum sp. B510 plasmid pAB510e, complete sequence	500	6.02959	6.03084	0.00020773
>gi|304319677|ref|NC_014414.1| Parvularcula bermudensis HTCC2503 chromosome, complete genome	500	6.76234	6.76375	0.00020789
>gi|170076636|ref|NC_010475.1| Synechococcus sp. PCC 7002 chromosome, complete genome	500	6.77783	6.77924	0.00020823
>gi|255534169|ref|NC_013062.1| Flavobacteriaceae bacterium 3519-10, complete genome	500	6.74172	6.74313	0.00021043
>gi|308513210|ref|NC_013895.2| Clostridiales genomosp. BVAB3 str. UPII9-5 chromosome, complete genome	500	6.55715	6.55853	0.00021087
>gi|298345126|ref|NC_014246.1| Mobiluncus curtisii ATCC 43063 chromosome, complete genome	500	6.63126	6.63266	0.0002109
>gi|162958048|ref|NC_007335.2| Prochlorococcus marinus str. NATL2A chromosome, complete genome	500	6.56503	6.56641	0.000211
>gi|162446888|ref|NC_010163.1| Acholeplasma laidlawii PG-8A chromosome, complete genome	500	6.47473	6.47611	0.00021165
>gi|188591847|ref|NC_010530.1| Cupriavidus taiwanensis LMG 19424 chromosome 2, complete sequence	500	6.69787	6.6993	0.00021415
>gi|253997713|ref|NC_012969.1| Methylovorus sp. SIP3-4 chromosome, complete genome	500	6.77597	6.77743	0.0002156
>gi|253997713|ref|NC_012969.1| Methylovorus glucosetrophus SIP3-4 chromosome, complete genome	500	6.77597	6.77743	0.0002156
>gi|312137514|ref|NC_014659.1| Rhodococcus equi 103S, complete genome	500	7.00218	7.00369	0.0002164
>gi|316931396|ref|NC_014834.1| Rhodopseudomonas palustris DX-1 chromosome, complete genome	500	7.03218	7.03371	0.00021789
>gi|253995374|ref|NC_012968.1| Methylotenera mobilis JLW8 chromosome, complete genome	500	6.70561	6.70707	0.00021812
>gi|57165207|ref|NC_002678.2| Mesorhizobium loti MAFF303099 chromosome, complete genome	500	7.14677	7.14833	0.00021855
>gi|350273053|ref|NC_016050.1| Rickettsia japonica YH, complete genome	500	6.40771	6.40912	0.0002198
>gi|110632362|ref|NC_008254.1| Mesorhizobium sp. BNC1, complete genome	500	6.94413	6.94566	0.00022059
>gi|126442307|ref|NC_009075.1| Burkholderia pseudomallei 668 chromosome chromosome II, complete sequence	500	6.79465	6.79615	0.00022118
>gi|340623184|ref|NC_015847.1| Methanococcus maripaludis XI chromosome, complete genome	500	6.54168	6.54312	0.00022126
>gi|295675101|ref|NC_014117.1| Burkholderia sp. CCGE1002 chromosome 1, complete sequence	500	6.84586	6.84738	0.00022152
>gi|300781937|ref|NC_014318.1| Amycolatopsis mediterranei U32 chromosome, complete genome	500	7.30955	7.31117	0.00022206
>gi|86607503|ref|NC_007776.1| Synechococcus sp. JA-2-3B'a(2-13), complete genome	500	6.78327	6.78479	0.00022277
>gi|209547612|ref|NC_011369.1| Rhizobium leguminosarum bv. trifolii WSM2304 chromosome, complete genome	500	6.95628	6.95784	0.0002245
>gi|46198308|ref|NC_005835.1| Thermus thermophilus HB27, complete genome	500	6.57701	6.5785	0.00022542
>gi|298206591|ref|NC_014230.1| Croceibacter atlanticus HTCC2559 chromosome, complete genome	500	6.76968	6.77121	0.00022725
>gi|113866031|ref|NC_008313.1| Ralstonia eutropha H16 chromosome 1, complete genome	500	6.90707	6.90865	0.00022806
>gi|158421624|ref|NC_009937.1| Azorhizobium caulinodans ORS 571, complete genome	500	7.02933	7.03095	0.00022968
>gi|269954810|ref|NC_013530.1| Xylanimonas cellulosilytica DSM 15894 chromosome, complete genome	500	6.87258	6.87417	0.00023007
>gi|337738957|ref|NC_015685.1| Oligotropha carboxidovorans OM5 plasmid pOC167, complete sequence	500	5.52188	5.52315	0.00023008
>gi|197103466|ref|NC_011144.1| Phenylobacterium zucineum HLK1, complete genome	500	6.90104	6.90263	0.00023079
>gi|294653513|ref|NC_004343.2| Leptospira interrogans serovar Lai str. 56601 chromosome chromosome II, complete sequence	500	5.8546	5.85597	0.00023348
>gi|256374160|ref|NC_013093.1| Actinosynnema mirum DSM 43827 chromosome, complete genome	500	7.21567	7.21736	0.00023403
>gi|73537298|ref|NC_007348.1| Ralstonia eutropha JMP134 chromosome chromosome 2, complete sequence	500	6.73492	6.7365	0.00023413
>gi|85372828|ref|NC_007722.1| Erythrobacter litoralis HTCC2594 chromosome, complete genome	500	6.78401	6.7856	0.00023426
>gi|124021714|ref|NC_008820.1| Prochlorococcus marinus str. MIT 9303, complete genome	500	6.72794	6.72952	0.00023519
>gi|71893359|ref|NC_007295.1| Mycoplasma hyopneumoniae J chromosome, complete genome	500	6.25229	6.25378	0.00023738
>gi|257054089|ref|NC_013159.1| Saccharomonospora viridis DSM 43017 chromosome, complete genome	500	6.93364	6.93529	0.00023775
>gi|116329556|ref|NC_008509.1| Leptospira borgpetersenii serovar Hardjo-bovis L550 chromosome 2, complete sequence	500	5.80048	5.80187	0.00023876
>gi|334143099|ref|NC_015581.1| Thioalkalimicrobium cyclicum ALM1 chromosome, complete genome	500	6.58545	6.58703	0.0002391
>gi|289595678|ref|NC_013926.1| Aciduliprofundum boonei T469 chromosome, complete genome	500	6.47158	6.47313	0.00024007
>gi|332304386|ref|NC_015497.1| Glaciecola sp. 4H-3-7+YE-5 chromosome, complete genome	500	7.00279	7.00448	0.00024012
>gi|332304386|ref|NC_015497.1| Glaciecola sp. 4H-3-7+YE-5 chromosome, complete genome	500	7.00279	7.00448	0.00024012
>gi|51598263|ref|NC_006156.1| Borrelia garinii PBi chromosome chromosome linear, complete sequence	500	6.25557	6.25708	0.0002403
>gi|332290650|ref|NC_015496.1| Krokinobacter sp. 4H-3-7-5 chromosome, complete genome	500	6.82951	6.83117	0.00024216
>gi|332290650|ref|NC_015496.1| Krokinobacter sp. 4H-3-7-5 chromosome, complete genome	500	6.82951	6.83117	0.00024216
>gi|307728076|ref|NC_014539.1| Burkholderia sp. CCGE1003 chromosome chromosome 1, complete sequence	500	6.90965	6.91133	0.00024231
>gi|337264537|ref|NC_015675.1| Mesorhizobium opportunistum WSM2075 chromosome, complete genome	500	7.13712	7.13887	0.00024449
>gi|229583573|ref|NC_012632.1| Sulfolobus islandicus M.16.27 chromosome, complete genome	500	6.72943	6.73109	0.00024643
>gi|298673978|ref|NC_014253.1| Methanohalobium evestigatum Z-7303 chromosome, complete genome	500	6.64998	6.65163	0.00024758
>gi|315497051|ref|NC_014816.1| Asticcacaulis excentricus CB 48 chromosome chromosome 1, complete sequence	500	6.71228	6.71395	0.00024813
>gi|11497621|ref|NC_000917.1| Archaeoglobus fulgidus DSM 4304, complete genome	500	6.63742	6.63907	0.00024835
>gi|163842277|ref|NC_010169.1| Brucella suis ATCC 23445 chromosome I, complete sequence	500	6.58343	6.58507	0.00024913
>gi|78064658|ref|NC_007510.1| Burkholderia sp. 383 chromosome 1, complete genome	500	6.86677	6.86848	0.00024917
>gi|256827818|ref|NC_013173.1| Desulfomicrobium baculatum DSM 4028, complete genome	500	6.89504	6.89676	0.00024922
>gi|15789340|ref|NC_002607.1| Halobacterium sp. NRC-1 chromosome, complete genome	500	6.60338	6.60503	0.00025042
>gi|307352168|ref|NC_014507.1| Methanoplanus petrolearius DSM 11571 chromosome, complete genome	500	6.75308	6.75478	0.00025073
>gi|255033817|ref|NC_013037.1| Dyadobacter fermentans DSM 18053 chromosome, complete genome	500	7.1423	7.14409	0.00025112
>gi|313664890|ref|NC_014751.1| Mycoplasma leachii PG50 chromosome, complete genome	500	6.30308	6.30469	0.00025398
>gi|257067223|ref|NC_013172.1| Brachybacterium faecium DSM 4810 chromosome, complete genome	500	6.85733	6.85908	0.00025465
>gi|103485498|ref|NC_008048.1| Sphingopyxis alaskensis RB2256, complete genome	500	6.82364	6.82538	0.00025517
>gi|37519569|ref|NC_005125.1| Gloeobacter violaceus PCC 7421 chromosome, complete genome	500	6.96749	6.96928	0.00025595
>gi|57854744|ref|NC_006663.1| Staphylococcus epidermidis RP62A plasmid pSERP, complete sequence	500	4.72813	4.72934	0.0002564
>gi|301068040|ref|NC_014331.1| Bacillus cereus biovar anthracis str. CI plasmid pCI-XO1, complete sequence	500	5.55826	5.55969	0.00025669
>gi|307717717|ref|NC_014484.1| Spirochaeta thermophila DSM 6192 chromosome, complete genome	500	6.69238	6.6941	0.00025688
>gi|311103224|ref|NC_014640.1| Achromobacter xylosoxidans A8 chromosome, complete genome	500	7.14507	7.14691	0.00025753
>gi|347526385|ref|NC_015976.1| Sphingobium sp. SYK-6, complete genome	500	6.92237	6.92416	0.00025864
>gi|217966449|ref|NC_011661.1| Dictyoglomus turgidum DSM 6724 chromosome, complete genome	500	6.56768	6.56939	0.00025966
>gi|302341444|ref|NC_014365.1| Desulfarculus baarsii DSM 2075 chromosome, complete genome	500	6.86216	6.86395	0.0002599
>gi|333996462|ref|NC_015578.1| Treponema primitia ZAS-2 chromosome, complete genome	500	6.90769	6.90949	0.00026018
>gi|134093294|ref|NC_009138.1| Herminiimonas arsenicoxydans chromosome, complete genome	500	6.83375	6.83554	0.00026205
>gi|311113888|ref|NC_014644.1| Gardnerella vaginalis ATCC 14019 chromosome, complete genome	500	6.52122	6.52293	0.00026214
>gi|255529916|ref|NC_013061.1| Pedobacter heparinus DSM 2366 chromosome, complete genome	500	7.01241	7.01426	0.00026318
>gi|269925123|ref|NC_013525.1| Thermobaculum terrenum ATCC BAA-798 chromosome 1, complete genome	500	6.60602	6.60776	0.00026424
>gi|108756767|ref|NC_008095.1| Myxococcus xanthus DK 1622 chromosome, complete genome	500	7.26002	7.26194	0.00026468
>gi|116332445|ref|NC_008511.1| Leptospira borgpetersenii serovar Hardjo-bovis JB197 chromosome 2, complete sequence	500	5.77555	5.77708	0.00026485
>gi|121582466|ref|NC_008765.1| Acidovorax sp. JS42 plasmid pAOVO01, complete sequence	500	5.15814	5.15951	0.00026509
>gi|332798023|ref|NC_015519.1| Tepidanaerobacter sp. Re1 chromosome, complete genome	500	6.74005	6.74184	0.0002654
>gi|294672793|ref|NC_014033.1| Prevotella ruminicola 23 chromosome, complete genome	500	6.8578	6.85963	0.0002656
>gi|73539706|ref|NC_007347.1| Ralstonia eutropha JMP134 chromosome 1, complete sequence	500	6.87966	6.8815	0.00026771
>gi|313681130|ref|NC_014762.1| Sulfuricurvum kujiense DSM 16994 chromosome, complete genome	500	6.70989	6.71169	0.00026908
>gi|261854630|ref|NC_013422.1| Halothiobacillus neapolitanus c2 chromosome, complete genome	500	6.71124	6.71305	0.00026929
>gi|269793358|ref|NC_013521.1| Sanguibacter keddieii DSM 10542 chromosome, complete genome	500	6.92784	6.92972	0.00027117
>gi|197120421|ref|NC_011145.1| Anaeromyxobacter sp. K chromosome, complete genome	500	7.00337	7.00528	0.00027179
>gi|261402131|ref|NC_013407.1| Methanocaldococcus vulcanius M7, complete genome	500	6.54125	6.54303	0.00027266
>gi|46445634|ref|NC_005861.1| Candidatus Protochlamydia amoebophila UWE25, complete genome	500	6.68184	6.68367	0.00027308
>gi|336053279|ref|NC_015598.1| Lactobacillus kefiranofaciens ZW3 plasmid pWW1, complete sequence	500	5.58791	5.58944	0.0002739
>gi|170746450|ref|NC_010505.1| Methylobacterium radiotolerans JCM 2831 chromosome, complete genome	500	7.0828	7.08474	0.00027427
>gi|219883257|ref|NC_011881.1| Arthrobacter chlorophenolicus A6 plasmid pACHL02, complete sequence	500	5.49811	5.49962	0.00027442
>gi|238915976|ref|NC_012778.1| Eubacterium eligens ATCC 27750 chromosome, complete genome	500	6.63037	6.63219	0.00027531
>gi|323524377|ref|NC_015136.1| Burkholderia sp. CCGE1001 chromosome 1, complete sequence	500	6.90797	6.90987	0.00027562
>gi|31791177|ref|NC_002945.3| Mycobacterium bovis AF2122/97, complete genome	500	6.9371	6.93902	0.0002771
>gi|89898822|ref|NC_007908.1| Rhodoferax ferrireducens T118 chromosome, complete genome	500	6.97228	6.97422	0.00027771
>gi|334319652|ref|NC_015596.1| Sinorhizobium meliloti AK83 chromosome chromosome 2, complete sequence	500	6.5246	6.52644	0.00028141
>gi|218202726|ref|NC_011720.1| Borrelia burgdorferi ZS7 plasmid ZS7_cp32-3+10, complete sequence	500	4.97786	4.97927	0.00028155
>gi|345007457|ref|NC_015951.1| Streptomyces violaceusniger Tu 4113 plasmid pSTRVI01, complete sequence	500	5.76114	5.76276	0.00028215
>gi|226359415|ref|NC_012522.1| Rhodococcus opacus B4, complete genome	500	7.19733	7.19937	0.00028286
>gi|111024785|ref|NC_008269.1| Rhodococcus jostii RHA1 plasmid pRHL1, complete sequence	500	6.34945	6.35125	0.00028305
>gi|336171143|ref|NC_015638.1| Lacinutrix sp. 5H-3-7-4 chromosome, complete genome	500	6.81704	6.81897	0.00028327
>gi|288932888|ref|NC_013850.1| Klebsiella variicola At-22 chromosome, complete genome	500	7.03606	7.03806	0.00028403
>gi|170735571|ref|NC_010515.1| Burkholderia cenocepacia MC0-3 chromosome chromosome 2, complete sequence	500	6.80606	6.808	0.00028508
>gi|126455463|ref|NC_009078.1| Burkholderia pseudomallei 1106a chromosome chromosome II, complete sequence	500	6.79049	6.79243	0.00028644
>gi|195952380|ref|NC_011126.1| Hydrogenobaculum sp. Y04AAS1 chromosome, complete genome	500	6.49201	6.49388	0.00028777
>gi|308182188|ref|NC_014555.1| Helicobacter pylori PeCan4 chromosome, complete genome	500	6.51109	6.51297	0.00028804
>gi|269124277|ref|NC_013510.1| Thermomonospora curvata DSM 43183 chromosome, complete genome	500	7.05015	7.0522	0.00028965
>gi|86604733|ref|NC_007775.1| Synechococcus sp. JA-3-3Ab, complete genome	500	6.76624	6.76823	0.00029425
>gi|313202490|ref|NC_014734.1| Paludibacter propionicigenes WB4 chromosome, complete genome	500	6.86544	6.86747	0.00029539
>gi|73667559|ref|NC_007355.1| Methanosarcina barkeri str. Fusaro chromosome, complete genome	500	6.98353	6.9856	0.00029545
>gi|283782520|ref|NC_013721.1| Gardnerella vaginalis 409-05 chromosome, complete genome	500	6.50783	6.50975	0.00029575
>gi|116048575|ref|NC_008463.1| Pseudomonas aeruginosa UCBPP-PA14, complete genome	500	7.11411	7.11622	0.00029685
>gi|288930407|ref|NC_013849.1| Ferroglobus placidus DSM 10642 chromosome, complete genome	500	6.64064	6.64262	0.00029733
>gi|256809973|ref|NC_013156.1| Methanocaldococcus fervens AG86, complete genome	500	6.4707	6.47263	0.00029793
>gi|333898208|ref|NC_015556.1| Pseudomonas fulva 12-X chromosome, complete genome	500	6.99093	6.99302	0.00029891
>gi|50953765|ref|NC_002755.2| Mycobacterium tuberculosis CDC1551, complete genome	500	6.94157	6.94364	0.00029922
>gi|82698932|ref|NC_007618.1| Brucella melitensis biovar Abortus 2308 chromosome chromosome I, complete sequence	500	6.62556	6.62754	0.00029974
>gi|172059067|ref|NC_010551.1| Burkholderia ambifaria MC40-6 chromosome chromosome 1, complete sequence	500	6.83592	6.83798	0.00030049
>gi|289191496|ref|NC_013887.1| Methanocaldococcus sp. FS406-22 chromosome, complete genome	500	6.54468	6.54665	0.00030064
>gi|21672841|ref|NC_002932.3| Chlorobium tepidum TLS, complete genome	500	6.63237	6.63437	0.00030113
>gi|317046238|ref|NC_014837.1| Pantoea sp. At-9b chromosome, complete genome	500	6.93923	6.94133	0.00030296
>gi|148238336|ref|NC_009481.1| Synechococcus sp. WH 7803, complete genome	500	6.67311	6.67513	0.00030364
>gi|319790694|ref|NC_014931.1| Variovorax paradoxus EPS chromosome, complete genome	500	7.11508	7.11724	0.00030364
>gi|172064525|ref|NC_010553.1| Burkholderia ambifaria MC40-6 plasmid pBMC401, complete sequence	500	5.77796	5.77973	0.00030583
>gi|297563784|ref|NC_014211.1| Nocardiopsis dassonvillei subsp. dassonvillei DSM 43111 plasmid pNDAS01, complete sequence	500	6.18835	6.19025	0.00030727
>gi|330500914|ref|NC_015410.1| Pseudomonas mendocina NK-01 chromosome, complete genome	500	7.03397	7.03614	0.00030805
>gi|219850687|ref|NC_011832.1| Methanosphaerula palustris E1-9c chromosome, complete genome	500	6.76469	6.76677	0.00030823
>gi|330814453|ref|NC_015383.1| Burkholderia gladioli BSR3 plasmid bgla_4p, complete sequence	500	5.9046	5.90643	0.00030953
>gi|307725550|ref|NC_014540.1| Burkholderia sp. CCGE1003 chromosome chromosome 2, complete sequence	500	6.77109	6.7732	0.00031101
>gi|226354810|ref|NC_012526.1| Deinococcus deserti VCD115 chromosome, complete genome	500	6.74907	6.75118	0.00031181
>gi|227811427|ref|NC_012579.1| Bacillus anthracis str. CDC 684 plasmid pX01, complete sequence	500	5.55763	5.55937	0.00031245
>gi|284928601|ref|NC_013771.1| Cyanobacterium UCYN-A, complete genome	500	6.45836	6.46039	0.00031464
>gi|78183584|ref|NC_007513.1| Synechococcus sp. CC9902 chromosome, complete genome	500	6.64808	6.65018	0.00031597
>gi|94986445|ref|NC_008011.1| Lawsonia intracellularis PHE/MN1-00 chromosome, complete genome	500	6.46248	6.46453	0.00031613
>gi|57639934|ref|NC_006625.1| Klebsiella pneumoniae NTUH-K2044 plasmid pK2044, complete sequence	500	5.64882	5.6506	0.00031633
>gi|292654178|ref|NC_013967.1| Haloferax volcanii DS2 chromosome, complete genome	500	6.75331	6.75546	0.00031721
>gi|220915123|ref|NC_011891.1| Anaeromyxobacter dehalogenans 2CP-1 chromosome, complete genome	500	7.00026	7.0025	0.0003201
>gi|221638099|ref|NC_011963.1| Rhodobacter sphaeroides KD131 chromosome chromosome 1, complete sequence	500	6.7974	6.79959	0.00032157
>gi|158520017|ref|NC_009943.1| Desulfococcus oleovorans Hxd3 chromosome, complete genome	500	6.89469	6.89693	0.00032408
>gi|78211558|ref|NC_007516.1| Synechococcus sp. CC9605, complete genome	500	6.69855	6.70073	0.00032526
>gi|15282445|ref|NC_000918.1| Aquifex aeolicus VF5, complete genome	500	6.48948	6.4916	0.00032527
>gi|42516522|ref|NC_002967.9| Treponema denticola ATCC 35405 chromosome, complete genome	500	6.75256	6.75476	0.00032538
>gi|83591340|ref|NC_007643.1| Rhodospirillum rubrum ATCC 11170 chromosome, complete genome	500	6.93748	6.93975	0.00032656
>gi|344204770|ref|NC_015946.1| Mycoplasma putrefaciens KS1 chromosome, complete genome	500	6.21917	6.22121	0.00032832
>gi|189351978|ref|NC_010805.1| Burkholderia multivorans ATCC 17616 chromosome 2, complete genome	500	6.692	6.69419	0.00032833
>gi|161519706|ref|NC_010086.1| Burkholderia multivorans ATCC 17616 chromosome 2, complete sequence	500	6.69196	6.69415	0.00032836
[truncated: 1,421 more rows]

## Sheet: k=3000
GID	Read Length	max entropy	actual entropy	ΔH
[truncated: 2,725 more rows]

[truncated: 1 more sheets: histogram]
